# Supplementary material for: Cryo-EM structures of higher order Gephyrin oligomers reveal principles of inhibitory postsynaptic scaffold organization
Source: Nat Commun. 2026 Apr 16;17:3541. doi: 10.1038/s41467-026-71771-8 (PMC13086950; doi:10.1038/s41467-026-71771-8)
Supplement: Supplementary file 4 — Source Data 1 [file 41467_2026_71771_MOESM4_ESM.xlsx]

## Sheet: Fig. 1b
volume(mL)	uV280(mAU)	volume(mL)	elution buffer%
-23.6833	0.407088	-23.6833	0
-23.6753	9.66938	-23.6633	0
-23.6673	9.66602	-23.6433	0
-23.6593	9.6551	-23.6233	0
-23.6513	9.64825	-23.6033	0
-23.6433	9.65564	-23.5834	0
-23.6353	9.69517	-23.5634	0
-23.6273	9.86792	-23.5434	0
-23.6193	10.2259	-23.5234	0
-23.6113	10.6608	-23.5034	0
-23.6033	3.63706	-23.4834	0
-23.5953	0.742558	-23.4634	0
-23.5874	1.16511	-23.4434	0
-23.5794	1.41882	-23.4235	0
-23.5714	1.4121	-23.4035	0
-23.5634	1.21026	-23.3835	0
-23.5554	0.888897	-23.3635	0
-23.5474	0.494538	-23.3435	0
-23.5394	0.124679	-23.3235	0
-23.5314	-0.19837	-23.3035	0
-23.5234	-0.461928	-23.2835	0
-23.5154	-0.67215	-23.2635	0
-23.5074	-0.829574	-23.2436	0
-23.4994	-0.940172	-23.2236	0
-23.4914	-1.03352	-23.2036	0
-23.4834	-1.11745	-23.1836	0
-23.4754	-1.18467	-23.1636	0
-23.4674	-1.23714	-23.1436	0
-23.4594	-1.28443	-23.1236	0
-23.4514	-1.32072	-23.1036	0
-23.4434	-1.34442	-23.0837	0
-23.4354	-1.35566	-23.0637	0
-23.4275	-1.35148	-23.0437	0
-23.4195	-1.33386	-23.0237	0
-23.4115	-1.30022	-23.0037	0
-23.4035	-1.25358	-22.9837	0
-23.3955	-1.20235	-22.9637	0
-23.3875	-1.14476	-22.9437	0
-23.3795	-1.09022	-22.9238	0
-23.3715	-1.03535	-22.9038	0
-23.3635	-0.983271	-22.8838	0
-23.3555	-0.937926	-22.8638	0
-23.3475	-0.903599	-22.8438	0
-23.3395	-0.869506	-22.8238	0
-23.3315	-0.840298	-22.8038	0
-23.3235	-0.814527	-22.7838	0
-23.3155	-0.785284	-22.7639	0
-23.3075	-0.760938	-22.7439	0
-23.2995	-0.736168	-22.7239	0
-23.2915	-0.713392	-22.7039	0
-23.2835	-0.693404	-22.6839	0
-23.2755	-0.676327	-22.6639	0
-23.2675	-0.661959	-22.6439	0
-23.2596	-0.651439	-22.6239	0
-23.2516	-0.641954	-22.604	0
-23.2436	-0.633009	-22.584	0
-23.2356	-0.623526	-22.564	0
-23.2276	-0.612031	-22.544	0
-23.2196	-0.605103	-22.524	0
-23.2116	-0.596193	-22.504	0
-23.2036	-0.587561	-22.484	0
-23.1956	-0.579365	-22.464	0
-23.1876	-0.572265	-22.4441	0
-23.1796	-0.566518	-22.4241	0
-23.1716	-0.559662	-22.4041	0
-23.1636	-0.555714	-22.3841	0
-23.1556	-0.551155	-22.3641	0
-23.1476	-0.549564	-22.3441	0
-23.1396	-0.54791	-22.3241	0
-23.1316	-0.542863	-22.3041	0
-23.1236	-0.539591	-22.2841	0
-23.1156	-0.537704	-22.2642	0
-23.1076	-0.53494	-22.2442	0
-23.0996	-0.530973	-22.2242	0
-23.0917	-0.527089	-22.2042	0
-23.0837	-0.526729	-22.1842	0
-23.0757	-0.528277	-22.1642	0
-23.0677	-0.528633	-22.1442	0
-23.0597	-0.52939	-22.1242	0
-23.0517	-0.53101	-22.1043	0
-23.0437	-0.533705	-22.0843	0
-23.0357	-0.533807	-22.0643	0
-23.0277	-0.533476	-22.0443	0
-23.0197	-0.534472	-22.0243	0
-23.0117	-0.535029	-22.0043	0
-23.0037	-0.534519	-21.9843	0
-22.9957	-0.535182	-21.9643	0
-22.9877	-0.536687	-21.9444	0
-22.9797	-0.538984	-21.9244	0
-22.9717	-0.54064	-21.9044	0
-22.9637	-0.543357	-21.8844	0
-22.9557	-0.547505	-21.8644	0
-22.9477	-0.552922	-21.8444	0
-22.9397	-0.557834	-21.8244	0
-22.9318	-0.560337	-21.8044	0
-22.9238	-0.562458	-21.7845	0
-22.9158	-0.563356	-21.7645	0
-22.9078	-0.565135	-21.7445	0
-22.8998	-0.566198	-21.7245	0
-22.8918	-0.566603	-21.7045	0
-22.8838	-0.567842	-21.6845	0
-22.8758	-0.574405	-21.6645	0
-22.8678	-0.580207	-21.6445	0
-22.8598	-0.585064	-21.6245	0
-22.8518	-0.58666	-21.6046	0
-22.8438	-0.58643	-21.5846	0
-22.8358	-0.590449	-21.5646	0
-22.8278	-0.592621	-21.5446	0
-22.8198	-0.594822	-21.5246	0
-22.8118	-0.598851	-21.5046	0
-22.8038	-0.60486	-21.4846	0
-22.7958	-0.612643	-21.4646	0
-22.7878	-0.617098	-21.4447	0
-22.7798	-0.618654	-21.4247	0
-22.7718	-0.620864	-21.4047	0
-22.7639	-0.623733	-21.3847	0
-22.7559	-0.627492	-21.3647	0
-22.7479	-0.628665	-21.3447	0
-22.7399	-0.634191	-21.3247	0
-22.7319	-0.642161	-21.3047	0
-22.7239	-0.648671	-21.2848	0
-22.7159	-0.657394	-21.2648	0
-22.7079	-0.66455	-21.2448	0
-22.6999	-0.670358	-21.2248	0
-22.6919	-0.676603	-21.2048	0
-22.6839	-0.680757	-21.1848	0
-22.6759	-0.686949	-21.1648	0
-22.6679	-0.693111	-21.1448	0
-22.6599	-0.69938	-21.1249	0
-22.6519	-0.703812	-21.1049	0
-22.6439	-0.707422	-21.0849	0
-22.6359	-0.712216	-21.0649	0
-22.6279	-0.715282	-21.0449	0
-22.6199	-0.717752	-21.0249	0
-22.6119	-0.721569	-21.0049	0
-22.604	-0.72734	-20.9849	0
-22.596	-0.734116	-20.965	0
-22.588	-0.73998	-20.945	0
-22.58	-0.743041	-20.925	0
-22.572	-0.745032	-20.905	0
-22.564	-0.74943	-20.885	0
-22.556	-0.753849	-20.865	0
-22.548	-0.757421	-20.845	0
-22.54	-0.761061	-20.825	0
-22.532	-0.767969	-20.805	0
-22.524	-0.774109	-20.7851	0
-22.516	-0.778256	-20.7651	0
-22.508	-0.78266	-20.7451	0
-22.5	-0.785618	-20.7251	0
-22.492	-0.790231	-20.7051	0
-22.484	-0.796986	-20.6851	0
-22.476	-0.800475	-20.6651	0
-22.468	-0.804519	-20.6451	0
-22.46	-0.808048	-20.6252	0
-22.452	-0.813272	-20.6052	0
-22.444	-0.818228	-20.5852	0
-22.4361	-0.82204	-20.5652	0
-22.4281	-0.828236	-20.5452	0
-22.4201	-0.837332	-20.5252	0
-22.4121	-0.846369	-20.5052	0
-22.4041	-0.85314	-20.4852	0
-22.3961	-0.85587	-20.4653	0
-22.3881	-0.862013	-20.4453	0
-22.3801	-0.866812	-20.4253	0
-22.3721	-0.869295	-20.4053	0
-22.3641	-0.872161	-20.3853	0
-22.3561	-0.87482	-20.3653	0
-22.3481	-0.878358	-20.3453	0
-22.3401	-0.882701	-20.3253	0
-22.3321	-0.885312	-20.3054	0
-22.3241	-0.889323	-20.2854	0
-22.3161	-0.893556	-20.2654	0
-22.3081	-0.897924	-20.2454	0
-22.3001	-0.90533	-20.2254	0
-22.2921	-0.909077	-20.2054	0
-22.2841	-0.913202	-20.1854	0
-22.2762	-0.918698	-20.1654	0
-22.2682	-0.922497	-20.1455	0
-22.2602	-0.926573	-20.1255	0
-22.2522	-0.930643	-20.1055	0
-22.2442	-0.933477	-20.0855	0
-22.2362	-0.937043	-20.0655	0
-22.2282	-0.94323	-20.0455	0
-22.2202	-0.951026	-20.0255	0
-22.2122	-0.958004	-20.0055	0
-22.2042	-0.962037	-19.9855	0
-22.1962	-0.966923	-19.9656	0
-22.1882	-0.971125	-19.9456	0
-22.1802	-0.975216	-19.9256	0
-22.1722	-0.978664	-19.9056	0
-22.1642	-0.982285	-19.8856	0
-22.1562	-0.987829	-19.8656	0
-22.1482	-0.992074	-19.8456	0
-22.1402	-0.996821	-19.8256	0
-22.1322	-1.00316	-19.8057	0
-22.1242	-1.00838	-19.7857	0
-22.1162	-1.01346	-19.7657	0
-22.1083	-1.02127	-19.7457	0
-22.1003	-1.02712	-19.7257	0
-22.0923	-1.02994	-19.7057	0
-22.0843	-1.03293	-19.6857	0
-22.0763	-1.03697	-19.6657	0
-22.0683	-1.03924	-19.6458	0
-22.0603	-1.03978	-19.6258	0
-22.0523	-1.04494	-19.6058	0
-22.0443	-1.05237	-19.5858	0
-22.0363	-1.05841	-19.5658	0
-22.0283	-1.06229	-19.5458	0
-22.0203	-1.06732	-19.5258	0
-22.0123	-1.07133	-19.5058	0
-22.0043	-1.07228	-19.4859	0
-21.9963	-1.07401	-19.4659	0
-21.9883	-1.07781	-19.4459	0
-21.9803	-1.08133	-19.4259	0
-21.9723	-1.08573	-19.4059	0
-21.9643	-1.09185	-19.3859	0
-21.9563	-1.09797	-19.3659	0
-21.9484	-1.1026	-19.3459	0
-21.9404	-1.1055	-19.3259	0
-21.9324	-1.11039	-19.306	0
-21.9244	-1.11466	-19.286	0
-21.9164	-1.1186	-19.266	0
-21.9084	-1.12496	-19.246	0
-21.9004	-1.13076	-19.226	0
-21.8924	-1.13639	-19.206	0
-21.8844	-1.14192	-19.186	0
-21.8764	-1.14536	-19.166	0
-21.8684	-1.1492	-19.1461	0
-21.8604	-1.15447	-19.1261	0
-21.8524	-1.15798	-19.1061	0
-21.8444	-1.16138	-19.0861	0
-21.8364	-1.16595	-19.0661	0
-21.8284	-1.1705	-19.0461	0
-21.8204	-1.17675	-19.0261	0
-21.8124	-1.18166	-19.0061	0
-21.8044	-1.18464	-18.9862	0
-21.7964	-1.18984	-18.9662	0
-21.7884	-1.19422	-18.9462	0
-21.7805	-1.1998	-18.9262	0
-21.7725	-1.20536	-18.9062	0
-21.7645	-1.2104	-18.8862	0
-21.7565	-1.21546	-18.8662	0
-21.7485	-1.21924	-18.8462	0
-21.7405	-1.22238	-18.8263	0
-21.7325	-1.22601	-18.8063	0
-21.7245	-1.2307	-18.7863	0
-21.7165	-1.23608	-18.7663	0
-21.7085	-1.24209	-18.7463	0
-21.7005	-1.24672	-18.7263	0
-21.6925	-1.25078	-18.7063	0
-21.6845	-1.25627	-18.6863	0
-21.6765	-1.26039	-18.6664	0
-21.6685	-1.26374	-18.6464	0
-21.6605	-1.26672	-18.6264	0
-21.6525	-1.27246	-18.6064	0
-21.6445	-1.27914	-18.5864	0
-21.6365	-1.28472	-18.5664	0
-21.6285	-1.29122	-18.5464	0
-21.6206	-1.29484	-18.5264	0
-21.6126	-1.29721	-18.5064	0
-21.6046	-1.30265	-18.4865	0
-21.5966	-1.30698	-18.4665	0
-21.5886	-1.30712	-18.4465	0
-21.5806	-1.30905	-18.4265	0
-21.5726	-1.31466	-18.4065	0
-21.5646	-1.321	-18.3865	0
-21.5566	-1.32654	-18.3665	0
-21.5486	-1.33362	-18.3465	0
-21.5406	-1.34019	-18.3266	0
-21.5326	-1.34464	-18.3066	0
-21.5246	-1.34989	-18.2866	0
-21.5166	-1.3549	-18.2666	0
-21.5086	-1.35926	-18.2466	0
-21.5006	-1.36426	-18.2266	0
-21.4926	-1.37048	-18.2066	0
-21.4846	-1.378	-18.1866	0
-21.4766	-1.38335	-18.1667	0
-21.4686	-1.38807	-18.1467	0
-21.4606	-1.39284	-18.1267	0
-21.4527	-1.39667	-18.1067	0
-21.4447	-1.40076	-18.0867	0
-21.4367	-1.40404	-18.0667	0
-21.4287	-1.40796	-18.0467	0
-21.4207	-1.4115	-18.0267	0
-21.4127	-1.4166	-18.0068	0
-21.4047	-1.42273	-17.9868	0
-21.3967	-1.42606	-17.9668	0
-21.3887	-1.43146	-17.9468	0
-21.3807	-1.43854	-17.9268	0
-21.3727	-1.44501	-17.9068	0
-21.3647	-1.45106	-17.8868	0
-21.3567	-1.45693	-17.8668	0
-21.3487	-1.46061	-17.8468	0
-21.3407	-1.46709	-17.8269	0
-21.3327	-1.47437	-17.8069	0
-21.3247	-1.47825	-17.7869	0
-21.3167	-1.48157	-17.7669	0
-21.3087	-1.48544	-17.7469	0
-21.3007	-1.4919	-17.7269	0
-21.2927	-1.49646	-17.7069	0
-21.2848	-1.4994	-17.6869	0
-21.2768	-1.50188	-17.667	0
-21.2688	-1.50639	-17.647	0
-21.2608	-1.51152	-17.627	0
-21.2528	-1.51591	-17.607	0
-21.2448	-1.5206	-17.587	0
-21.2368	-1.52611	-17.567	0
-21.2288	-1.53416	-17.547	0
-21.2208	-1.5415	-17.527	0
-21.2128	-1.54795	-17.5071	0
-21.2048	-1.55479	-17.4871	0
-21.1968	-1.56129	-17.4671	0
-21.1888	-1.5671	-17.4471	0
-21.1808	-1.57095	-17.4271	0
-21.1728	-1.5776	-17.4071	0
-21.1648	-1.58598	-17.3871	0
-21.1568	-1.59122	-17.3671	0
-21.1488	-1.59674	-17.3472	0
-21.1408	-1.60145	-17.3272	0
-21.1328	-1.60813	-17.3072	0
-21.1249	-1.61439	-17.2872	0
-21.1169	-1.61828	-17.2672	0
-21.1089	-1.62426	-17.2472	0
-21.1009	-1.62849	-17.2272	0
-21.0929	-1.63475	-17.2072	0
-21.0849	-1.64091	-17.1873	0
-21.0769	-1.64537	-17.1673	0
-21.0689	-1.64939	-17.1473	0
-21.0609	-1.65493	-17.1273	0
-21.0529	-1.66387	-17.1073	0
-21.0449	-1.67096	-17.0873	0
-21.0369	-1.67578	-17.0673	0
-21.0289	-1.68065	-17.0473	0
-21.0209	-1.68825	-17.0273	0
-21.0129	-1.69723	-17.0074	0
-21.0049	-1.70419	-16.9874	0
-20.9969	-1.70951	-16.9674	0
-20.9889	-1.71583	-16.9474	0
-20.9809	-1.72385	-16.9274	0
-20.9729	-1.72805	-16.9074	0
-20.9649	-1.73098	-16.8874	0
-20.957	-1.73673	-16.8674	0
-20.949	-1.74404	-16.8475	0
-20.941	-1.75146	-16.8275	0
-20.933	-1.75797	-16.8075	0
-20.925	-1.76503	-16.7875	0
-20.917	-1.77284	-16.7675	0
-20.909	-1.78135	-16.7475	0
-20.901	-1.78841	-16.7275	0
-20.893	-1.79338	-16.7075	0
-20.885	-1.79937	-16.6876	0
-20.877	-1.80513	-16.6676	0
-20.869	-1.80968	-16.6476	0
-20.861	-1.81311	-16.6276	0
-20.853	-1.81625	-16.6076	0
-20.845	-1.8209	-16.5876	0
-20.837	-1.82553	-16.5676	0
-20.829	-1.83038	-16.5476	0
-20.821	-1.83676	-16.5277	0
-20.813	-1.84245	-16.5077	0
-20.805	-1.84789	-16.4877	0
-20.797	-1.85548	-16.4677	0
-20.7891	-1.86257	-16.4477	0
-20.7811	-1.86807	-16.4277	0
-20.7731	-1.87461	-16.4077	0
-20.7651	-1.88126	-16.3877	0
-20.7571	-1.88596	-16.3678	0
-20.7491	-1.88934	-16.3478	0
-20.7411	-1.89267	-16.3278	0
-20.7331	-1.89681	-16.3078	0
-20.7251	-1.90257	-16.2878	0
-20.7171	-1.90769	-16.2678	0
-20.7091	-1.91298	-16.2478	0
-20.7011	-1.91933	-16.2278	0
-20.6931	-1.92583	-16.2078	0
-20.6851	-1.93199	-16.1879	0
-20.6771	-1.93787	-16.1679	0
-20.6691	-1.94439	-16.1479	0
-20.6611	-1.94959	-16.1279	0
-20.6531	-1.95408	-16.1079	0
-20.6451	-1.95808	-16.0879	0
-20.6371	-1.96214	-16.0679	0
-20.6292	-1.96723	-16.0479	0
-20.6212	-1.97042	-16.028	0
-20.6132	-1.97226	-16.008	0
-20.6052	-1.97433	-15.988	0
-20.5972	-1.97875	-15.968	0
-20.5892	-1.98493	-15.948	0
-20.5812	-1.98968	-15.928	0
-20.5732	-1.99577	-15.908	0
-20.5652	-2.0045	-15.888	0
-20.5572	-2.01241	-15.8681	0
-20.5492	-2.01745	-15.8481	0
-20.5412	-2.02311	-15.8281	0
-20.5332	-2.03081	-15.8081	0
-20.5252	-2.03759	-15.7881	0
-20.5172	-2.0427	-15.7681	0
-20.5092	-2.04784	-15.7481	0
-20.5012	-2.05452	-15.7281	0
-20.4932	-2.06243	-15.7082	0
-20.4852	-2.06692	-15.6882	0
-20.4772	-2.06987	-15.6682	0
-20.4693	-2.07583	-15.6482	0
-20.4613	-2.08147	-15.6282	0
-20.4533	-2.08629	-15.6082	0
-20.4453	-2.09086	-15.5882	0
-20.4373	-2.09447	-15.5682	0
-20.4293	-2.09707	-15.5482	0
-20.4213	-2.10081	-15.5283	0
-20.4133	-2.10717	-15.5083	0
-20.4053	-2.11267	-15.4883	0
-20.3973	-2.11807	-15.4683	0
-20.3893	-2.12419	-15.4483	0
-20.3813	-2.12837	-15.4283	0
-20.3733	-2.13408	-15.4083	0
-20.3653	-2.13971	-15.3883	0
-20.3573	-2.1443	-15.3684	0
-20.3493	-2.15	-15.3484	0
-20.3413	-2.15715	-15.3284	0
-20.3333	-2.16669	-15.3084	0
-20.3253	-2.17457	-15.2884	0
-20.3173	-2.18078	-15.2684	0
-20.3093	-2.18864	-15.2484	0
-20.3014	-2.19598	-15.2284	0
-20.2934	-2.20209	-15.2085	0
-20.2854	-2.20738	-15.1885	0
-20.2774	-2.21167	-15.1685	0
-20.2694	-2.21682	-15.1485	0
-20.2614	-2.22291	-15.1285	0
-20.2534	-2.22771	-15.1085	0
-20.2454	-2.23317	-15.0885	0
-20.2374	-2.24011	-15.0685	0
-20.2294	-2.2479	-15.0486	0
-20.2214	-2.25522	-15.0286	0
-20.2134	-2.26127	-15.0086	0
-20.2054	-2.26858	-14.9886	0
-20.1974	-2.27756	-14.9686	0
-20.1894	-2.28493	-14.9486	0
-20.1814	-2.29073	-14.9286	0
-20.1734	-2.29648	-14.9086	0
-20.1654	-2.30338	-14.8887	0
-20.1574	-2.30987	-14.8687	0
-20.1494	-2.31334	-14.8487	0
-20.1415	-2.31895	-14.8287	0
-20.1335	-2.32857	-14.8087	0
-20.1255	-2.3391	-14.7887	0
-20.1175	-2.34651	-14.7687	0
-20.1095	-2.35494	-14.7487	0
-20.1015	-2.36455	-14.7287	0
-20.0935	-2.3712	-14.7088	0
-20.0855	-2.37725	-14.6888	0
-20.0775	-2.38251	-14.6688	0
-20.0695	-2.38801	-14.6488	0
-20.0615	-2.39301	-14.6288	0
-20.0535	-2.40009	-14.6088	0
-20.0455	-2.40799	-14.5888	0
-20.0375	-2.4129	-14.5688	0
-20.0295	-2.41981	-14.5489	0
-20.0215	-2.42948	-14.5289	0
-20.0135	-2.43781	-14.5089	0
-20.0055	-2.44387	-14.4889	0
-19.9975	-2.449	-14.4689	0
-19.9895	-2.45564	-14.4489	0
-19.9815	-2.46333	-14.4289	0
-19.9736	-2.46993	-14.4089	0
-19.9656	-2.47754	-14.389	0
-19.9576	-2.48771	-14.369	0
-19.9496	-2.49937	-14.349	0
-19.9416	-2.51041	-14.329	0
-19.9336	-2.52031	-14.309	0
-19.9256	-2.53007	-14.289	0
-19.9176	-2.53885	-14.269	0
-19.9096	-2.54577	-14.249	0
-19.9016	-2.5518	-14.2291	0
-19.8936	-2.55862	-14.2091	0
-19.8856	-2.56633	-14.1891	0
-19.8776	-2.5744	-14.1691	0
-19.8696	-2.583	-14.1491	0
-19.8616	-2.59224	-14.1291	0
-19.8536	-2.60038	-14.1091	0
-19.8456	-2.60676	-14.0891	0
-19.8376	-2.61404	-14.0692	0
-19.8296	-2.62035	-14.0492	0
-19.8216	-2.62455	-14.0292	0
-19.8136	-2.63049	-14.0092	0
-19.8057	-2.63838	-13.9892	0
-19.7977	-2.64695	-13.9692	0
-19.7897	-2.65474	-13.9492	0
-19.7817	-2.66492	-13.9292	0
-19.7737	-2.67578	-13.9092	0
-19.7657	-2.68377	-13.8893	0
-19.7577	-2.69265	-13.8693	0
-19.7497	-2.70006	-13.8493	0
-19.7417	-2.70624	-13.8293	0
-19.7337	-2.71281	-13.8093	0
-19.7257	-2.72209	-13.7893	0
-19.7177	-2.73431	-13.7693	0
-19.7097	-2.74522	-13.7493	0
-19.7017	-2.75409	-13.7294	0
-19.6937	-2.76321	-13.7094	0
-19.6857	-2.77376	-13.6894	0
-19.6777	-2.7842	-13.6694	0
-19.6697	-2.79443	-13.6494	0
-19.6617	-2.80377	-13.6294	0
-19.6537	-2.8112	-13.6094	0
-19.6458	-2.81924	-13.5894	0
-19.6378	-2.82817	-13.5695	0
-19.6298	-2.83595	-13.5495	0
-19.6218	-2.84216	-13.5295	0
-19.6138	-2.8518	-13.5095	0
-19.6058	-2.86531	-13.4895	0
-19.5978	-2.87875	-13.4695	0
-19.5898	-2.89142	-13.4495	0
-19.5818	-2.90325	-13.4295	0
-19.5738	-2.91454	-13.4096	0
-19.5658	-2.92343	-13.3896	0
-19.5578	-2.93078	-13.3696	0
-19.5498	-2.93921	-13.3496	0
-19.5418	-2.94916	-13.3296	0
-19.5338	-2.95845	-13.3096	0
-19.5258	-2.96711	-13.2896	0
-19.5178	-2.97544	-13.2696	0
-19.5098	-2.98404	-13.2497	0
-19.5018	-2.99312	-13.2297	0
-19.4938	-3.00209	-13.2097	0
-19.4858	-3.01111	-13.1897	0
-19.4779	-3.0199	-13.1697	0
-19.4699	-3.03006	-13.1497	0
-19.4619	-3.04123	-13.1297	0
-19.4539	-3.05208	-13.1097	0
-19.4459	-3.06324	-13.0897	0
-19.4379	-3.07442	-13.0698	0
-19.4299	-3.08748	-13.0498	0
-19.4219	-3.10051	-13.0298	0
-19.4139	-3.11258	-13.0098	0
-19.4059	-3.12441	-12.9898	0
-19.3979	-3.13646	-12.9698	0
-19.3899	-3.14756	-12.9498	0
-19.3819	-3.15734	-12.9298	0
-19.3739	-3.16768	-12.9099	0
-19.3659	-3.17862	-12.8899	0
-19.3579	-3.18801	-12.8699	0
-19.3499	-3.19667	-12.8499	0
-19.3419	-3.20665	-12.8299	0
-19.3339	-3.21717	-12.8099	0
-19.3259	-3.22875	-12.7899	0
-19.318	-3.23927	-12.7699	0
-19.31	-3.24994	-12.75	0
-19.302	-3.26283	-12.73	0
-19.294	-3.27623	-12.71	0
-19.286	-3.28649	-12.69	0
-19.278	-3.29722	-12.67	0
-19.27	-3.31017	-12.65	0
-19.262	-3.32312	-12.63	0
-19.254	-3.33607	-12.61	0
-19.246	-3.3474	-12.5901	0
-19.238	-3.35881	-12.5701	0
-19.23	-3.36985	-12.5501	0
-19.222	-3.38051	-12.5301	0
-19.214	-3.39074	-12.5101	0
-19.206	-3.40129	-12.4901	0
-19.198	-3.4149	-12.4701	0
-19.19	-3.429	-12.4501	0
-19.182	-3.44035	-12.4301	0
-19.174	-3.45226	-12.4102	0
-19.166	-3.46432	-12.3902	0
-19.1581	-3.47568	-12.3702	0
-19.1501	-3.48647	-12.3502	0
-19.1421	-3.49812	-12.3302	0
-19.1341	-3.51049	-12.3102	0
-19.1261	-3.52241	-12.2902	0
-19.1181	-3.53552	-12.2702	0
-19.1101	-3.55057	-12.2503	0
-19.1021	-3.56358	-12.2303	0
-19.0941	-3.57553	-12.2103	0
-19.0861	-3.59007	-12.1903	0
-19.0781	-3.60428	-12.1703	0
-19.0701	-3.6173	-12.1503	0
-19.0621	-3.63069	-12.1303	0
-19.0541	-3.64311	-12.1103	0
-19.0461	-3.65624	-12.0904	0
-19.0381	-3.6695	-12.0704	0
-19.0301	-3.68195	-12.0504	0
-19.0221	-3.69324	-12.0304	0
-19.0141	-3.70487	-12.0104	0
-19.0061	-3.71795	-11.9904	0
-18.9981	-3.72765	-11.9704	0
-18.9901	-3.73746	-11.9504	0
-18.9822	-3.74857	-11.9305	0
-18.9742	-3.76117	-11.9105	0
-18.9662	-3.77413	-11.8905	0
-18.9582	-3.7854	-11.8705	0
-18.9502	-3.79852	-11.8505	0
-18.9422	-3.81151	-11.8305	0
-18.9342	-3.82249	-11.8105	0
-18.9262	-3.83279	-11.7905	0
-18.9182	-3.8437	-11.7706	0
-18.9102	-3.8561	-11.7506	0
-18.9022	-3.86806	-11.7306	0
-18.8942	-3.88011	-11.7106	0
-18.8862	-3.89249	-11.6906	0
-18.8782	-3.90752	-11.6706	0
-18.8702	-3.92214	-11.6506	0
-18.8622	-3.93478	-11.6306	0
-18.8542	-3.94722	-11.6106	0
-18.8462	-3.96006	-11.5907	0
-18.8382	-3.97212	-11.5707	0
-18.8302	-3.98212	-11.5507	0
-18.8223	-3.99177	-11.5307	0
-18.8143	-4.002	-11.5107	0
-18.8063	-4.01377	-11.4907	0
-18.7983	-4.0262	-11.4707	0
-18.7903	-4.04177	-11.4507	0
-18.7823	-4.0588	-11.4308	0
-18.7743	-4.07262	-11.4108	0
-18.7663	-4.08716	-11.3908	0
-18.7583	-4.10253	-11.3708	0
-18.7503	-4.11543	-11.3508	0
-18.7423	-4.12756	-11.3308	0
-18.7343	-4.13906	-11.3108	0
-18.7263	-4.14757	-11.2908	0
-18.7183	-4.15677	-11.2709	0
-18.7103	-4.168	-11.2509	0
-18.7023	-4.17737	-11.2309	0
-18.6943	-4.18602	-11.2109	0
-18.6863	-4.19516	-11.1909	0
-18.6783	-4.20734	-11.1709	0
-18.6703	-4.2198	-11.1509	0
-18.6624	-4.22917	-11.1309	0
-18.6544	-4.23898	-11.111	0
-18.6464	-4.25173	-11.091	0
-18.6384	-4.26355	-11.071	0
-18.6304	-4.27512	-11.051	0
-18.6224	-4.28634	-11.031	0
-18.6144	-4.29932	-11.011	0
-18.6064	-4.31461	-10.991	0
-18.5984	-4.32749	-10.971	0
-18.5904	-4.33783	-10.9511	0
-18.5824	-4.3477	-10.9311	0
-18.5744	-4.35755	-10.9111	0
-18.5664	-4.36477	-10.8911	0
-18.5584	-4.36926	-10.8711	0
-18.5504	-4.37454	-10.8511	0
-18.5424	-4.38142	-10.8311	0
-18.5344	-4.39084	-10.8111	0
-18.5264	-4.39902	-10.7911	0
-18.5184	-4.40638	-10.7712	0
-18.5104	-4.41336	-10.7512	0
-18.5024	-4.42158	-10.7312	0
-18.4945	-4.43025	-10.7112	0
-18.4865	-4.43693	-10.6912	0
-18.4785	-4.44315	-10.6712	0
-18.4705	-4.4506	-10.6512	0
-18.4625	-4.45976	-10.6312	0
-18.4545	-4.46666	-10.6113	0
-18.4465	-4.47293	-10.5913	0
-18.4385	-4.4809	-10.5713	0
-18.4305	-4.48957	-10.5513	0
-18.4225	-4.49759	-10.5313	0
-18.4145	-4.50282	-10.5113	0
-18.4065	-4.50706	-10.4913	0
-18.3985	-4.5132	-10.4713	0
-18.3905	-4.51875	-10.4514	0
-18.3825	-4.52414	-10.4314	0
-18.3745	-4.53079	-10.4114	0
-18.3665	-4.53819	-10.3914	0
-18.3585	-4.5463	-10.3714	0
-18.3505	-4.5549	-10.3514	0
-18.3425	-4.56202	-10.3314	0
-18.3346	-4.56744	-10.3114	0
-18.3266	-4.57171	-10.2915	0
-18.3186	-4.57497	-10.2715	0
-18.3106	-4.57892	-10.2515	0
-18.3026	-4.58314	-10.2315	0
-18.2946	-4.58493	-10.2115	0
-18.2866	-4.58472	-10.1915	0
-18.2786	-4.58647	-10.1715	0
-18.2706	-4.59319	-10.1515	0
-18.2626	-4.59875	-10.1316	0
-18.2546	-4.60322	-10.1116	0
-18.2466	-4.6084	-10.0916	0
-18.2386	-4.6144	-10.0716	0
-18.2306	-4.62139	-10.0516	0
-18.2226	-4.62659	-10.0316	0
-18.2146	-4.62902	-10.0116	0
-18.2066	-4.63207	-9.99164	0
-18.1986	-4.63537	-9.97165	0
-18.1906	-4.64014	-9.95166	0
-18.1826	-4.64651	-9.93167	0
-18.1746	-4.65024	-9.91168	0
-18.1667	-4.65356	-9.8917	0
-18.1587	-4.65616	-9.87171	0
-18.1507	-4.65673	-9.85172	0
-18.1427	-4.65943	-9.83173	0
-18.1347	-4.65956	-9.81175	0
-18.1267	-4.65936	-9.79176	0
-18.1187	-4.66054	-9.77177	0
-18.1107	-4.66453	-9.75178	0
-18.1027	-4.67109	-9.73179	0
-18.0947	-4.67584	-9.71181	0
-18.0867	-4.6792	-9.69182	0
-18.0787	-4.68411	-9.67183	0
-18.0707	-4.68944	-9.65184	0
-18.0627	-4.69276	-9.63185	0
-18.0547	-4.69571	-9.61187	0
-18.0467	-4.69893	-9.59188	0
-18.0387	-4.70154	-9.57189	0
-18.0307	-4.70388	-9.5519	0
-18.0227	-4.70713	-9.53192	0
-18.0147	-4.70966	-9.51193	0
-18.0068	-4.71384	-9.49194	0
-17.9988	-4.71958	-9.47195	0
-17.9908	-4.7238	-9.45196	0
-17.9828	-4.726	-9.43198	0
-17.9748	-4.72866	-9.41199	0
-17.9668	-4.73424	-9.392	0
-17.9588	-4.7375	-9.37201	0
-17.9508	-4.73993	-9.35202	0
-17.9428	-4.7424	-9.33204	0
-17.9348	-4.74593	-9.31205	0
-17.9268	-4.74886	-9.29206	0
-17.9188	-4.75088	-9.27207	0
-17.9108	-4.75269	-9.25209	0
-17.9028	-4.75418	-9.2321	0
-17.8948	-4.75828	-9.21211	0
-17.8868	-4.76283	-9.19212	0
-17.8788	-4.76574	-9.17213	0
-17.8708	-4.76756	-9.15215	0
-17.8628	-4.76956	-9.13216	0
-17.8548	-4.77305	-9.11217	0
-17.8468	-4.77623	-9.09218	0
-17.8389	-4.7774	-9.0722	0
-17.8309	-4.78202	-9.05221	0
-17.8229	-4.78764	-9.03222	0
-17.8149	-4.79179	-9.01223	0
-17.8069	-4.79598	-8.99224	0
-17.7989	-4.79779	-8.97226	0
-17.7909	-4.79878	-8.95227	0
-17.7829	-4.80027	-8.93228	0
-17.7749	-4.80329	-8.91229	0
-17.7669	-4.80843	-8.89231	0
-17.7589	-4.81444	-8.87232	0
-17.7509	-4.81878	-8.85233	0
-17.7429	-4.82308	-8.83234	0
-17.7349	-4.82752	-8.81235	0
-17.7269	-4.83072	-8.79237	0
-17.7189	-4.83333	-8.77238	0
-17.7109	-4.83553	-8.75239	0
-17.7029	-4.83831	-8.7324	0
-17.6949	-4.84338	-8.71242	0
-17.6869	-4.84672	-8.69243	0
-17.6789	-4.85094	-8.67244	0
-17.671	-4.85372	-8.65245	0
-17.663	-4.85409	-8.63246	0
-17.655	-4.85677	-8.61247	0
-17.647	-4.85853	-8.59249	0
-17.639	-4.86128	-8.5725	0
-17.631	-4.86444	-8.55251	0
-17.623	-4.86761	-8.53252	0
-17.615	-4.87127	-8.51254	0
-17.607	-4.87572	-8.49255	0
-17.599	-4.88127	-8.47256	0
-17.591	-4.88553	-8.45257	0
-17.583	-4.89124	-8.43258	0
-17.575	-4.89742	-8.4126	0
-17.567	-4.90316	-8.39261	0
-17.559	-4.90623	-8.37262	0
-17.551	-4.90975	-8.35263	0
-17.543	-4.91481	-8.33264	0
-17.535	-4.91732	-8.31266	0
-17.527	-4.91762	-8.29267	0
-17.519	-4.92108	-8.27268	0
-17.5111	-4.92444	-8.25269	0
-17.5031	-4.92681	-8.23271	0
-17.4951	-4.92963	-8.21272	0
-17.4871	-4.93331	-8.19273	0
-17.4791	-4.93688	-8.17274	0
-17.4711	-4.93999	-8.15276	0
-17.4631	-4.94349	-8.13277	0
-17.4551	-4.94602	-8.11278	0
-17.4471	-4.9466	-8.09279	0
-17.4391	-4.9487	-8.0728	0
-17.4311	-4.95332	-8.05282	0
-17.4231	-4.95862	-8.03283	0
-17.4151	-4.96307	-8.01284	0
-17.4071	-4.96659	-7.99285	0
-17.3991	-4.96964	-7.97286	0
-17.3911	-4.97381	-7.95288	0
-17.3831	-4.97696	-7.93289	0
-17.3751	-4.97803	-7.9129	0
-17.3671	-4.97877	-7.89291	0
-17.3591	-4.98208	-7.87293	0
-17.3512	-4.98622	-7.85294	0
-17.3432	-4.98866	-7.83295	0
-17.3352	-4.99309	-7.81296	0
-17.3272	-4.9996	-7.79297	0
-17.3192	-5.00535	-7.77299	0
-17.3112	-5.00913	-7.753	0
-17.3032	-5.01223	-7.73301	0
-17.2952	-5.01572	-7.71302	0
-17.2872	-5.01691	-7.69304	0
-17.2792	-5.0174	-7.67305	0
-17.2712	-5.0191	-7.65306	0
-17.2632	-5.02211	-7.63307	0
-17.2552	-5.02436	-7.61308	0
-17.2472	-5.02934	-7.5931	0
-17.2392	-5.0346	-7.57311	0
-17.2312	-5.03657	-7.55312	0
-17.2232	-5.03922	-7.53313	0
-17.2152	-5.04169	-7.51314	0
-17.2072	-5.04465	-7.49316	0
-17.1992	-5.04598	-7.47317	0
-17.1912	-5.04704	-7.45318	0
-17.1833	-5.05075	-7.43319	0
-17.1753	-5.05514	-7.41321	0
-17.1673	-5.06004	-7.39322	0
-17.1593	-5.06439	-7.37323	0
-17.1513	-5.06891	-7.35324	0
-17.1433	-5.07101	-7.33325	0
-17.1353	-5.073	-7.31327	0
-17.1273	-5.07737	-7.29328	0
-17.1193	-5.07959	-7.27329	0
-17.1113	-5.08281	-7.2533	0
-17.1033	-5.08573	-7.23332	0
-17.0953	-5.0914	-7.21333	0
-17.0873	-5.09666	-7.19334	0
-17.0793	-5.10129	-7.17335	0
-17.0713	-5.10666	-7.15336	0
-17.0633	-5.11081	-7.13338	0
-17.0553	-5.11704	-7.11339	0
-17.0473	-5.12049	-7.0934	0
-17.0393	-5.12308	-7.07341	0
-17.0313	-5.12655	-7.05342	0
-17.0234	-5.12785	-7.03344	0
-17.0154	-5.12903	-7.01345	0
-17.0074	-5.13391	-6.99346	0
-16.9994	-5.13894	-6.97347	0
-16.9914	-5.14042	-6.95348	0
-16.9834	-5.14113	-6.9335	0
-16.9754	-5.14502	-6.91351	0
-16.9674	-5.14826	-6.89352	0
-16.9594	-5.15027	-6.87354	0
-16.9514	-5.15181	-6.85355	0
-16.9434	-5.15724	-6.83356	0
-16.9354	-5.16278	-6.81357	0
-16.9274	-5.16409	-6.79358	0
-16.9194	-5.16832	-6.7736	0
-16.9114	-5.17248	-6.75361	0
-16.9034	-5.17855	-6.73362	0
-16.8954	-5.1814	-6.71363	0
-16.8874	-5.18272	-6.69364	0
-16.8794	-5.18551	-6.67366	0
-16.8714	-5.1866	-6.65367	0
-16.8634	-5.18934	-6.63368	0
-16.8555	-5.19095	-6.61369	0
-16.8475	-5.19401	-6.59371	0
-16.8395	-5.19877	-6.57372	0
-16.8315	-5.20262	-6.55373	0
-16.8235	-5.20761	-6.53374	0
-16.8155	-5.21016	-6.51375	0
-16.8075	-5.21202	-6.49377	0
-16.7995	-5.21454	-6.47378	0
-16.7915	-5.21632	-6.45379	0
-16.7835	-5.21948	-6.4338	0
-16.7755	-5.22513	-6.41381	0
-16.7675	-5.22875	-6.39383	0
-16.7595	-5.23292	-6.37384	0
-16.7515	-5.23896	-6.35385	0
-16.7435	-5.24212	-6.33386	0
-16.7355	-5.24487	-6.31388	0
-16.7275	-5.24668	-6.29389	0
-16.7195	-5.24987	-6.2739	0
-16.7115	-5.25179	-6.25391	0
-16.7035	-5.25246	-6.23393	0
-16.6955	-5.25523	-6.21394	0
-16.6876	-5.25939	-6.19395	0
-16.6796	-5.26227	-6.17396	0
-16.6716	-5.26555	-6.15397	0
-16.6636	-5.2696	-6.13399	0
-16.6556	-5.27381	-6.114	0
-16.6476	-5.2788	-6.09401	0
-16.6396	-5.28022	-6.07402	0
-16.6316	-5.28088	-6.05403	0
-16.6236	-5.28172	-6.03405	0
-16.6156	-5.28279	-6.01406	0
-16.6076	-5.28603	-5.99407	0
-16.5996	-5.28917	-5.97408	0
-16.5916	-5.29426	-5.9541	0
-16.5836	-5.29928	-5.93411	0
-16.5756	-5.30582	-5.91412	0
-16.5676	-5.31114	-5.89413	0
-16.5596	-5.31492	-5.87414	0
-16.5516	-5.31651	-5.85416	0
-16.5436	-5.31764	-5.83417	0
-16.5356	-5.31963	-5.81418	0
-16.5277	-5.32309	-5.79419	0
-16.5197	-5.32559	-5.7742	0
-16.5117	-5.32796	-5.75422	0
-16.5037	-5.33139	-5.73423	0
-16.4957	-5.33731	-5.71424	0
-16.4877	-5.34157	-5.69425	0
-16.4797	-5.34181	-5.67427	0
-16.4717	-5.34657	-5.65428	0
-16.4637	-5.354	-5.63429	0
-16.4557	-5.3587	-5.6143	0
-16.4477	-5.36089	-5.59431	0
-16.4397	-5.36314	-5.57433	0
-16.4317	-5.36627	-5.55434	0
-16.4237	-5.36928	-5.53435	0
-16.4157	-5.37117	-5.51436	0
-16.4077	-5.37154	-5.49437	0
-16.3997	-5.37263	-5.47439	0
-16.3917	-5.37345	-5.4544	0
-16.3837	-5.37628	-5.43441	0
-16.3757	-5.38129	-5.41442	0
-16.3677	-5.38743	-5.39444	0
-16.3598	-5.39304	-5.37445	0
-16.3518	-5.39773	-5.35446	0
-16.3438	-5.40308	-5.33447	0
-16.3358	-5.40527	-5.31448	0
-16.3278	-5.40298	-5.2945	0
-16.3198	-5.40382	-5.27451	0
-16.3118	-5.40514	-5.25452	0
-16.3038	-5.40659	-5.23453	0
-16.2958	-5.4093	-5.21455	0
-16.2878	-5.41365	-5.19456	0
-16.2798	-5.42052	-5.17457	0
-16.2718	-5.42732	-5.15458	0
-16.2638	-5.42915	-5.13459	0
-16.2558	-5.43182	-5.11461	0
-16.2478	-5.43606	-5.09462	0
-16.2398	-5.43794	-5.07463	0
-16.2318	-5.44198	-5.05464	0
-16.2238	-5.44415	-5.03465	0
-16.2158	-5.44766	-5.01467	0
-16.2078	-5.4521	-4.99468	0
-16.1999	-5.45395	-4.97469	0
-16.1919	-5.45901	-4.9547	0
-16.1839	-5.46204	-4.93471	0
-16.1759	-5.46517	-4.91473	0
-16.1679	-5.4678	-4.89474	0
-16.1599	-5.46781	-4.87475	0
-16.1519	-5.47152	-4.85477	0
-16.1439	-5.4737	-4.83478	0
-16.1359	-5.47254	-4.81479	0
-16.1279	-5.47373	-4.7948	0
-16.1199	-5.47594	-4.77481	0
-16.1119	-5.47903	-4.75483	0
-16.1039	-5.48312	-4.73484	0
-16.0959	-5.48558	-4.71485	0
-16.0879	-5.49246	-4.69486	0
-16.0799	-5.49811	-4.67487	0
-16.0719	-5.50317	-4.65489	0
-16.0639	-5.50868	-4.6349	0
-16.0559	-5.51196	-4.61491	0
-16.0479	-5.51622	-4.59492	0
-16.0399	-5.51994	-4.57494	0
-16.032	-5.52259	-4.55495	0
-16.024	-5.52395	-4.53496	0
-16.016	-5.52437	-4.51497	0
-16.008	-5.52666	-4.49498	0
-16	-5.53021	-4.475	0
-15.992	-5.53416	-4.45501	0
-15.984	-5.53865	-4.43502	0
-15.976	-5.54254	-4.41503	0
-15.968	-5.54595	-4.39504	0
-15.96	-5.5476	-4.37506	0
-15.952	-5.54997	-4.35507	0
-15.944	-5.55129	-4.33508	0
-15.936	-5.55232	-4.31509	0
-15.928	-5.55286	-4.29511	0
-15.92	-5.55551	-4.27512	0
-15.912	-5.56176	-4.25513	0
-15.904	-5.56356	-4.23514	0
-15.896	-5.56701	-4.21516	0
-15.888	-5.56808	-4.19517	0
-15.88	-5.56914	-4.17518	0
-15.872	-5.57115	-4.15519	0
-15.8641	-5.57212	-4.1352	0
-15.8561	-5.57512	-4.11522	0
-15.8481	-5.57919	-4.09523	0
-15.8401	-5.58258	-4.07524	0
-15.8321	-5.5894	-4.05525	0
-15.8241	-5.5959	-4.03526	0
-15.8161	-5.60065	-4.01528	0
-15.8081	-5.60145	-3.99529	0
-15.8001	-5.60407	-3.9753	0
-15.7921	-5.60651	-3.95531	0
-15.7841	-5.60727	-3.93533	0
-15.7761	-5.60548	-3.91534	0
-15.7681	-5.60408	-3.89535	0
-15.7601	-5.60654	-3.87536	0
-15.7521	-5.61177	-3.85537	0
-15.7441	-5.61564	-3.83539	0
-15.7361	-5.61959	-3.8154	0
-15.7281	-5.62271	-3.79541	0
-15.7201	-5.62787	-3.77542	0
-15.7121	-5.63486	-3.75543	0
-15.7042	-5.64218	-3.73545	0
-15.6962	-5.64488	-3.71546	0
-15.6882	-5.64684	-3.69547	0
-15.6802	-5.6497	-3.67548	0
-15.6722	-5.65399	-3.6555	0
-15.6642	-5.65581	-3.63551	0
-15.6562	-5.65663	-3.61552	0
-15.6482	-5.65838	-3.59553	0
-15.6402	-5.65882	-3.57554	0
-15.6322	-5.66208	-3.55556	0
-15.6242	-5.66299	-3.53557	0
-15.6162	-5.66454	-3.51558	0
-15.6082	-5.66622	-3.49559	0
-15.6002	-5.66537	-3.4756	0
-15.5922	-5.66774	-3.45562	0
-15.5842	-5.66934	-3.43563	0
-15.5762	-5.67072	-3.41564	0
-15.5682	-5.6738	-3.39565	0
-15.5602	-5.67634	-3.37567	0
-15.5522	-5.68143	-3.35568	0
-15.5442	-5.68178	-3.33569	0
-15.5363	-5.68339	-3.3157	0
-15.5283	-5.68177	-3.29571	0
-15.5203	-5.68014	-3.27573	0
-15.5123	-5.67972	-3.25574	0
-15.5043	-5.67887	-3.23575	0
-15.4963	-5.67774	-3.21576	0
-15.4883	-5.67681	-3.19578	0
-15.4803	-5.67758	-3.17579	0
-15.4723	-5.67783	-3.1558	0
-15.4643	-5.67974	-3.13581	0
-15.4563	-5.68072	-3.11582	0
-15.4483	-5.68028	-3.09584	0
-15.4403	-5.67911	-3.07585	0
-15.4323	-5.67703	-3.05586	0
-15.4243	-5.67528	-3.03587	0
-15.4163	-5.67371	-3.01588	0
-15.4083	-5.67212	-2.9959	0
-15.4003	-5.67249	-2.97591	0
-15.3923	-5.67134	-2.95592	0
-15.3843	-5.66955	-2.93593	0
-15.3764	-5.67007	-2.91594	0
-15.3684	-5.66886	-2.89596	0
-15.3604	-5.66865	-2.87597	0
-15.3524	-5.66871	-2.85598	0
-15.3444	-5.66761	-2.836	0
-15.3364	-5.67024	-2.81601	0
-15.3284	-5.6738	-2.79602	0
-15.3204	-5.67544	-2.77603	0
-15.3124	-5.67454	-2.75604	0
-15.3044	-5.67298	-2.73605	0
-15.2964	-5.6746	-2.71607	0
-15.2884	-5.67596	-2.69608	0
-15.2804	-5.67461	-2.67609	0
-15.2724	-5.67504	-2.6561	0
-15.2644	-5.67363	-2.63612	0
-15.2564	-5.6752	-2.61613	0
-15.2484	-5.67603	-2.59614	0
-15.2404	-5.67411	-2.57615	0
-15.2324	-5.67263	-2.55617	0
-15.2244	-5.66992	-2.53618	0
-15.2164	-5.66992	-2.51619	0
-15.2085	-5.66832	-2.4962	0
-15.2005	-5.66671	-2.47621	0
-15.1925	-5.66525	-2.45623	0
-15.1845	-5.66423	-2.43624	0
-15.1765	-5.66397	-2.41625	0
-15.1685	-5.66675	-2.39626	0
-15.1605	-5.66792	-2.37627	0
-15.1525	-5.66803	-2.35629	0
-15.1445	-5.66895	-2.3363	0
-15.1365	-5.67106	-2.31631	0
-15.1285	-5.67316	-2.29632	0
-15.1205	-5.67256	-2.27633	0
-15.1125	-5.67241	-2.25635	0
-15.1045	-5.67292	-2.23636	0
-15.0965	-5.67307	-2.21637	0
-15.0885	-5.67376	-2.19638	0
-15.0805	-5.6743	-2.17639	0
-15.0725	-5.67687	-2.15641	0
-15.0645	-5.68093	-2.13642	0
-15.0565	-5.68137	-2.11643	0
-15.0486	-5.68421	-2.09645	0
-15.0406	-5.6835	-2.07646	0
-15.0326	-5.68378	-2.05647	0
-15.0246	-5.68177	-2.03648	0
-15.0166	-5.67908	-2.01649	0
-15.0086	-5.67979	-1.99651	0
-15.0006	-5.68139	-1.97652	0
-14.9926	-5.68174	-1.95653	0
-14.9846	-5.6825	-1.93654	0
-14.9766	-5.68444	-1.91656	0
-14.9686	-5.68771	-1.89657	0
-14.9606	-5.68893	-1.87658	0
-14.9526	-5.6895	-1.85659	0
-14.9446	-5.69065	-1.8366	0
-14.9366	-5.69049	-1.81662	0
-14.9286	-5.6906	-1.79663	0
-14.9206	-5.69	-1.77664	0
-14.9126	-5.69159	-1.75665	0
-14.9046	-5.69213	-1.73666	0
-14.8966	-5.69444	-1.71668	0
-14.8886	-5.6969	-1.69669	0
-14.8807	-5.70039	-1.6767	0
-14.8727	-5.70247	-1.65671	0
-14.8647	-5.7058	-1.63672	0
-14.8567	-5.70925	-1.61674	0
-14.8487	-5.71192	-1.59675	0
-14.8407	-5.7156	-1.57676	0
-14.8327	-5.71537	-1.55677	0
-14.8247	-5.71676	-1.53679	0
-14.8167	-5.71805	-1.5168	0
-14.8087	-5.71963	-1.49681	0
-14.8007	-5.7195	-1.47682	0
-14.7927	-5.71874	-1.45684	0
-14.7847	-5.71735	-1.43685	0
-14.7767	-5.71724	-1.41686	0
-14.7687	-5.71721	-1.39687	0
-14.7607	-5.71708	-1.37688	0
-14.7527	-5.71843	-1.35689	0
-14.7447	-5.72187	-1.33691	0
-14.7367	-5.72551	-1.31692	0
-14.7287	-5.72924	-1.29693	0
-14.7208	-5.73222	-1.27694	0
-14.7128	-5.7327	-1.25696	0
-14.7048	-5.73447	-1.23697	0
-14.6968	-5.73661	-1.21698	0
-14.6888	-5.73482	-1.19699	0
-14.6808	-5.73696	-1.17701	0
-14.6728	-5.73934	-1.15702	0
-14.6648	-5.74366	-1.13703	0
-14.6568	-5.74429	-1.11704	0
-14.6488	-5.74398	-1.09705	0
-14.6408	-5.74815	-1.07707	0
-14.6328	-5.75051	-1.05708	0
-14.6248	-5.75232	-1.03709	0
-14.6168	-5.75188	-1.0171	0
-14.6088	-5.75265	-0.997114	0
-14.6008	-5.7539	-0.977127	0
-14.5928	-5.75501	-0.95714	0
-14.5848	-5.75415	-0.937151	0
-14.5768	-5.75426	-0.917164	0
-14.5688	-5.75696	-0.897175	0
-14.5608	-5.76034	-0.877188	0
-14.5529	-5.76405	-0.857201	0
-14.5449	-5.76604	-0.837212	0
-14.5369	-5.76717	-0.817225	0
-14.5289	-5.77041	-0.797237	0
-14.5209	-5.77336	-0.777248	0
-14.5129	-5.77545	-0.757261	0
-14.5049	-5.77777	-0.737272	0
-14.4969	-5.78025	-0.717285	0
-14.4889	-5.78212	-0.697298	0
-14.4809	-5.78418	-0.677309	0
-14.4729	-5.78449	-0.657322	0
-14.4649	-5.7859	-0.637333	0
-14.4569	-5.78801	-0.617346	0
-14.4489	-5.79139	-0.597359	0
-14.4409	-5.79305	-0.57737	0
-14.4329	-5.7964	-0.557383	0
-14.4249	-5.80203	-0.537395	0
-14.4169	-5.80687	-0.517406	0
-14.4089	-5.80807	-0.497419	0
-14.4009	-5.8085	-0.47743	0
-14.393	-5.81142	-0.457443	0
-14.385	-5.81393	-0.437456	0
-14.377	-5.81399	-0.417467	0
-14.369	-5.81694	-0.39748	0
-14.361	-5.8191	-0.377493	0
-14.353	-5.8207	-0.357504	0
-14.345	-5.82148	-0.337517	0
-14.337	-5.82208	-0.317528	0
-14.329	-5.82359	-0.297541	0
-14.321	-5.82689	-0.277554	0
-14.313	-5.82983	-0.257565	0
-14.305	-5.83285	-0.237577	0
-14.297	-5.83895	-0.21759	0
-14.289	-5.842	-0.197601	0
-14.281	-5.84301	-0.177614	0
-14.273	-5.84483	-0.157625	0
-14.265	-5.84723	-0.137638	0
-14.257	-5.84685	-0.117651	0
-14.249	-5.84781	-0.097662	0
-14.241	-5.85229	-0.077675	0
-14.233	-5.85588	-0.057688	0
-14.2251	-5.85767	-0.037699	0
-14.2171	-5.85904	-0.017712	0
-14.2091	-5.86376	0.002277	0
-14.2011	-5.86686	0.022264	0
-14.1931	-5.86766	0.042252	0
-14.1851	-5.86945	0.062241	0
-14.1771	-5.87429	0.082228	0
-14.1691	-5.87777	0.102215	0
-14.1611	-5.87884	0.122204	0
-14.1531	-5.88093	0.142191	0
-14.1451	-5.88182	0.16218	0
-14.1371	-5.88258	0.182167	0
-14.1291	-5.88386	0.202154	0
-14.1211	-5.88575	0.222143	0
-14.1131	-5.88705	0.24213	0
-14.1051	-5.88826	0.262117	0
-14.0971	-5.89027	0.282106	0
-14.0891	-5.89536	0.302094	0
-14.0811	-5.90151	0.322083	0
-14.0731	-5.90357	0.34207	0
-14.0651	-5.90498	0.362057	0
-14.0572	-5.90529	0.382046	0
-14.0492	-5.90942	0.402033	0
-14.0412	-5.91338	0.42202	0
-14.0332	-5.91409	0.442009	0
-14.0252	-5.91775	0.461996	0
-14.0172	-5.92194	0.481985	0
-14.0092	-5.92767	0.501972	0
-14.0012	-5.92822	0.521959	0
-13.9932	-5.93249	0.541948	0
-13.9852	-5.93513	0.561935	0
-13.9772	-5.9353	0.581923	0
-13.9692	-5.93788	0.601912	0
-13.9612	-5.94153	0.621899	0
-13.9532	-5.94616	0.641888	0
-13.9452	-5.94815	0.661875	0
-13.9372	-5.94778	0.681862	0
-13.9292	-5.95165	0.701851	0
-13.9212	-5.95159	0.721838	0
-13.9132	-5.95256	0.741825	0
-13.9052	-5.9532	0.761814	0
-13.8973	-5.952	0.781801	0
-13.8893	-5.95426	0.80179	0
-13.8813	-5.95745	0.821777	0
-13.8733	-5.96341	0.841764	0
-13.8653	-5.96991	0.861753	0
-13.8573	-5.973	0.881741	0
-13.8493	-5.97982	0.901728	0
-13.8413	-5.98249	0.921717	0
-13.8333	-5.98571	0.941704	0
-13.8253	-5.9881	0.961693	0
-13.8173	-5.9888	0.98168	0
-13.8093	-5.99287	1.00167	0
-13.8013	-5.99229	1.02166	0
-13.7933	-5.99459	1.04164	0
-13.7853	-5.99831	1.06163	0
-13.7773	-6.00362	1.08162	0
-13.7693	-6.00473	1.10161	0
-13.7613	-6.00736	1.12159	0
-13.7533	-6.01132	1.14158	0
-13.7453	-6.01466	1.16157	0
-13.7373	-6.01587	1.18156	0
-13.7294	-6.01839	1.20155	0
-13.7214	-6.02086	1.22153	0
-13.7134	-6.02134	1.24152	0
-13.7054	-6.02596	1.26151	0
-13.6974	-6.03048	1.2815	0
-13.6894	-6.03457	1.30149	0
-13.6814	-6.03656	1.32147	0
-13.6734	-6.04022	1.34146	0
-13.6654	-6.0454	1.36145	0
-13.6574	-6.0501	1.38143	0
-13.6494	-6.054	1.40142	0
-13.6414	-6.05252	1.42141	0
-13.6334	-6.05419	1.4414	0
-13.6254	-6.05297	1.46139	0
-13.6174	-6.05321	1.48138	0
-13.6094	-6.05578	1.50136	0
-13.6014	-6.05947	1.52135	0
-13.5934	-6.066	1.54134	0
-13.5854	-6.07004	1.56133	0
-13.5774	-6.07508	1.58131	0
-13.5695	-6.0786	1.6013	0
-13.5615	-6.07902	1.62129	0
-13.5535	-6.08027	1.64128	0
-13.5455	-6.07834	1.66127	0
-13.5375	-6.08064	1.68125	0
-13.5295	-6.0848	1.70124	0
-13.5215	-6.08617	1.72123	0
-13.5135	-6.09	1.74122	0
-13.5055	-6.09099	1.76121	0
-13.4975	-6.09467	1.78119	0
-13.4895	-6.09699	1.80118	0
-13.4815	-6.09931	1.82117	0
-13.4735	-6.10274	1.84116	0
-13.4655	-6.1082	1.86114	0
-13.4575	-6.11218	1.88113	0
-13.4495	-6.11691	1.90112	0
-13.4415	-6.11935	1.92111	0
-13.4335	-6.12275	1.9411	0
-13.4255	-6.12482	1.96108	0
-13.4175	-6.1241	1.98107	0
-13.4095	-6.1255	2.00106	0
-13.4016	-6.12606	2.02105	0
-13.3936	-6.12883	2.04103	0
-13.3856	-6.13225	2.06102	0
-13.3776	-6.13518	2.08101	0
-13.3696	-6.13842	2.101	0
-13.3616	-6.14121	2.12099	0
-13.3536	-6.1461	2.14097	0
-13.3456	-6.1499	2.16096	0
-13.3376	-6.15099	2.18095	0
-13.3296	-6.15292	2.20094	0
-13.3216	-6.15609	2.22092	0
-13.3136	-6.16048	2.24091	0
-13.3056	-6.16261	2.2609	0
-13.2976	-6.16597	2.28089	0
-13.2896	-6.16953	2.30088	0
-13.2816	-6.17442	2.32086	0
-13.2736	-6.17951	2.34085	0
-13.2656	-6.1822	2.36084	0
-13.2576	-6.1841	2.38083	0
-13.2496	-6.18655	2.40082	0
-13.2417	-6.18922	2.4208	0
-13.2337	-6.19289	2.44079	0
-13.2257	-6.19734	2.46078	0
-13.2177	-6.20029	2.48077	0
-13.2097	-6.20206	2.50075	0
-13.2017	-6.20565	2.52074	0
-13.1937	-6.20719	2.54073	0
-13.1857	-6.20849	2.56072	0
-13.1777	-6.20947	2.58071	0
-13.1697	-6.21287	2.60069	0
-13.1617	-6.21481	2.62068	0
-13.1537	-6.22056	2.64067	0
-13.1457	-6.22483	2.66066	0
-13.1377	-6.23027	2.68065	0
-13.1297	-6.23337	2.70063	0
-13.1217	-6.23414	2.72062	0
-13.1137	-6.23651	2.74061	0
-13.1057	-6.23859	2.76059	0
-13.0977	-6.24214	2.78058	0
-13.0897	-6.24631	2.80057	0
-13.0817	-6.24606	2.82056	0
-13.0738	-6.25249	2.84055	0
-13.0658	-6.25697	2.86054	0
-13.0578	-6.26044	2.88052	0
-13.0498	-6.26154	2.90051	0
-13.0418	-6.26146	2.9205	0
-13.0338	-6.26603	2.94049	0
-13.0258	-6.26782	2.96047	0
-13.0178	-6.27127	2.98046	0
-13.0098	-6.27331	3.00045	0
-13.0018	-6.27611	3.02044	0
-12.9938	-6.28088	3.04043	0
-12.9858	-6.2851	3.06041	0
-12.9778	-6.28969	3.0804	0
-12.9698	-6.29091	3.10039	0
-12.9618	-6.29268	3.12038	0
-12.9538	-6.29422	3.14037	0
-12.9458	-6.29821	3.16035	0
-12.9378	-6.29941	3.18034	0
-12.9298	-6.29934	3.20033	0
-12.9218	-6.30035	3.22032	0
-12.9139	-6.30836	3.2403	0
-12.9059	-6.31358	3.26029	0
-12.8979	-6.31687	3.28028	0
-12.8899	-6.32101	3.30027	0
-12.8819	-6.3256	3.32025	0
-12.8739	-6.32812	3.34024	0
-12.8659	-6.32841	3.36023	0
-12.8579	-6.32946	3.38022	0
-12.8499	-6.33122	3.40021	0
-12.8419	-6.33413	3.4202	0
-12.8339	-6.33621	3.44018	0
-12.8259	-6.33992	3.46017	0
-12.8179	-6.34607	3.48016	0
-12.8099	-6.35227	3.50014	0
-12.8019	-6.35486	3.52013	0
-12.7939	-6.3576	3.54012	0
-12.7859	-6.36048	3.56011	0
-12.7779	-6.36025	3.5801	0
-12.7699	-6.35991	3.60008	0
-12.7619	-6.35963	3.62007	0
-12.7539	-6.36164	3.64006	0
-12.746	-6.36523	3.66005	0
-12.738	-6.36444	3.68004	0
-12.73	-6.36646	3.70002	0
-12.722	-6.36999	3.72001	0
-12.714	-6.37286	3.74	0
-12.706	-6.37621	3.75999	0
-12.698	-6.37818	3.77998	0
-12.69	-6.38152	3.79996	0
-12.682	-6.38524	3.81995	0
-12.674	-6.38744	3.83994	0
-12.666	-6.39196	3.85993	0
-12.658	-6.3961	3.87991	0
-12.65	-6.40249	3.8999	0
-12.642	-6.40644	3.91989	0
-12.634	-6.41343	3.93988	0
-12.626	-6.41954	3.95987	0
-12.618	-6.4256	3.97985	0
-12.61	-6.4257	3.99984	0
-12.602	-6.42842	4.01983	0
-12.594	-6.43059	4.03982	0
-12.5861	-6.43143	4.0598	0
-12.5781	-6.43114	4.07979	0
-12.5701	-6.43102	4.09978	0
-12.5621	-6.43163	4.11977	0
-12.5541	-6.43793	4.13976	0
-12.5461	-6.4426	4.15974	0
-12.5381	-6.44572	4.17973	0
-12.5301	-6.45153	4.19972	0
-12.5221	-6.45462	4.21971	0
-12.5141	-6.46097	4.2397	0
-12.5061	-6.46489	4.25968	0
-12.4981	-6.46421	4.27967	0
-12.4901	-6.46618	4.29966	0
-12.4821	-6.46809	4.31965	0
-12.4741	-6.4706	4.33963	0
-12.4661	-6.47467	4.35962	0
-12.4581	-6.47727	4.37961	0
-12.4501	-6.47855	4.3996	0
-12.4421	-6.4829	4.41959	0
-12.4341	-6.48751	4.43957	0
-12.4261	-6.49179	4.45956	0
-12.4182	-6.49611	4.47955	0
-12.4102	-6.49561	4.49954	0
-12.4022	-6.49798	4.51953	0
-12.3942	-6.50254	4.53951	0
-12.3862	-6.50212	4.5595	0
-12.3782	-6.50382	4.57949	0
-12.3702	-6.50509	4.59948	0
-12.3622	-6.5071	4.61946	0
-12.3542	-6.50996	4.63945	0
-12.3462	-6.51414	4.65944	0
-12.3382	-6.52081	4.67943	0
-12.3302	-6.52584	4.69942	0
-12.3222	-6.53037	4.7194	0
-12.3142	-6.5318	4.73939	0
-12.3062	-6.53758	4.75938	0
-12.2982	-6.54116	4.77937	0
-12.2902	-6.54218	4.79936	0
-12.2822	-6.54309	4.81934	0
-12.2742	-6.5425	4.83933	0
-12.2662	-6.54603	4.85932	0
-12.2583	-6.54602	4.8793	0
-12.2503	-6.54923	4.89929	0
-12.2423	-6.55107	4.91928	0
-12.2343	-6.55465	4.93927	0
-12.2263	-6.55856	4.95926	0
-12.2183	-6.56175	4.97924	0
-12.2103	-6.56682	4.99923	0
-12.2023	-6.56696	5.01922	0
-12.1943	-6.56885	5.03921	0
-12.1863	-6.57501	5.0592	0
-12.1783	-6.57716	5.07918	0
-12.1703	-6.58215	5.09917	0
-12.1623	-6.58636	5.11916	0
-12.1543	-6.58945	5.13915	0
-12.1463	-6.59485	5.15914	0
-12.1383	-6.59794	5.17912	0
-12.1303	-6.60542	5.19911	0
-12.1223	-6.60538	5.2191	0
-12.1143	-6.60481	5.23909	0
-12.1063	-6.60674	5.25907	0
-12.0983	-6.61289	5.27906	0
-12.0904	-6.61548	5.29905	0
-12.0824	-6.6158	5.31904	0
-12.0744	-6.61965	5.33903	0
-12.0664	-6.62456	5.35901	0
-12.0584	-6.63133	5.379	0
-12.0504	-6.63285	5.39899	0
-12.0424	-6.63427	5.41898	0
-12.0344	-6.63833	5.43896	0
-12.0264	-6.6395	5.45895	0
-12.0184	-6.64238	5.47894	0
-12.0104	-6.64433	5.49893	0
-12.0024	-6.64555	5.51891	0
-11.9944	-6.64764	5.5389	0
-11.9864	-6.65302	5.55889	0
-11.9784	-6.6567	5.57888	0
-11.9704	-6.65841	5.59887	0
-11.9624	-6.6591	5.61885	0
-11.9544	-6.66318	5.63884	0
-11.9464	-6.66414	5.65883	0
-11.9384	-6.66785	5.67882	0
-11.9304	-6.67127	5.69881	0
-11.9225	-6.67489	5.71879	0
-11.9145	-6.67695	5.73878	0
-11.9065	-6.67664	5.75877	0
-11.8985	-6.67941	5.77876	0
-11.8905	-6.6837	5.79875	0
-11.8825	-6.68583	5.81873	0
-11.8745	-6.68634	5.83872	0
-11.8665	-6.68935	5.85871	0
-11.8585	-6.69565	5.8787	0
-11.8505	-6.69735	5.89868	0
-11.8425	-6.69673	5.91867	0
-11.8345	-6.69633	5.93866	0
-11.8265	-6.70183	5.95865	0
-11.8185	-6.70755	5.97864	0
-11.8105	-6.71139	5.99862	0
-11.8025	-6.71569	6.01861	0
-11.7945	-6.72275	6.0386	0
-11.7865	-6.72779	6.05859	0
-11.7785	-6.72903	6.07857	0
-11.7705	-6.7293	6.09856	0
-11.7626	-6.7308	6.11855	0
-11.7546	-6.73326	6.13854	0
-11.7466	-6.73566	6.15853	0
-11.7386	-6.73772	6.17851	0
-11.7306	-6.74332	6.1985	0
-11.7226	-6.7498	6.21849	0
-11.7146	-6.75127	6.23848	0
-11.7066	-6.75408	6.25847	0
-11.6986	-6.76013	6.27845	0
-11.6906	-6.76372	6.29844	0
-11.6826	-6.76326	6.31843	0
-11.6746	-6.7641	6.33842	0
-11.6666	-6.76933	6.3584	0
-11.6586	-6.77034	6.37839	0
-11.6506	-6.76937	6.39838	0
-11.6426	-6.77089	6.41837	0
-11.6346	-6.77541	6.43836	0
-11.6266	-6.77896	6.45834	0
-11.6186	-6.78134	6.47833	0
-11.6106	-6.77967	6.49832	0
-11.6027	-6.78555	6.51831	0
-11.5947	-6.7889	6.53829	0
-11.5867	-6.79043	6.55828	0
-11.5787	-6.78944	6.57827	0
-11.5707	-6.792	6.59826	0
-11.5627	-6.7986	6.61825	0
-11.5547	-6.80088	6.63823	0
-11.5467	-6.80166	6.65822	0
-11.5387	-6.80227	6.67821	0
-11.5307	-6.80599	6.6982	0
-11.5227	-6.80786	6.71819	0
-11.5147	-6.81176	6.73817	0
-11.5067	-6.81232	6.75816	0
-11.4987	-6.81736	6.77815	0
-11.4907	-6.82238	6.79814	0
-11.4827	-6.82603	6.81813	0
-11.4747	-6.82872	6.83811	0
-11.4667	-6.83054	6.8581	0
-11.4587	-6.83727	6.87809	0
-11.4507	-6.84313	6.89808	0
-11.4427	-6.84689	6.91806	0
-11.4348	-6.85167	6.93805	0
-11.4268	-6.85367	6.95804	0
-11.4188	-6.85323	6.97803	0
-11.4108	-6.85553	6.99801	0
-11.4028	-6.85445	7.018	0
-11.3948	-6.85627	7.03799	0
-11.3868	-6.85589	7.05798	0
-11.3788	-6.85776	7.07797	0
-11.3708	-6.8606	7.09795	0
-11.3628	-6.8651	7.11794	0
-11.3548	-6.86475	7.13793	0
-11.3468	-6.86757	7.15792	0
-11.3388	-6.86794	7.17791	0
-11.3308	-6.87338	7.19789	0
-11.3228	-6.87712	7.21788	0
-11.3148	-6.88113	7.23787	0
-11.3068	-6.88494	7.25786	0
-11.2988	-6.89001	7.27784	0
-11.2908	-6.89463	7.29783	0
-11.2828	-6.895	7.31782	0
-11.2748	-6.89863	7.33781	0
-11.2669	-6.90105	7.3578	0
-11.2589	-6.90186	7.37778	0
-11.2509	-6.9063	7.39777	0
-11.2429	-6.91014	7.41776	0
-11.2349	-6.91412	7.43775	0
-11.2269	-6.91655	7.45773	0
-11.2189	-6.91558	7.47772	0
-11.2109	-6.91705	7.49771	0
-11.2029	-6.91948	7.5177	0
-11.1949	-6.91964	7.53768	0
-11.1869	-6.92274	7.55767	0
-11.1789	-6.9244	7.57766	0
-11.1709	-6.92532	7.59765	0
-11.1629	-6.92825	7.61764	0
-11.1549	-6.92761	7.63762	0
-11.1469	-6.92842	7.65761	0
-11.1389	-6.92848	7.6776	0
-11.1309	-6.93359	7.69759	0
-11.1229	-6.93602	7.71758	0
-11.1149	-6.94112	7.73756	0
-11.107	-6.94056	7.75755	0
-11.099	-6.94226	7.77754	0
-11.091	-6.94909	7.79753	0
-11.083	-6.9481	7.81752	0
-11.075	-6.957	7.8375	0
-11.067	-6.95516	7.85749	0
-11.059	-6.96054	7.87748	0
-11.051	-6.96547	7.89747	0
-11.043	-6.97106	7.91745	0
-11.035	-6.97241	7.93744	0
-11.027	-6.97194	7.95743	0
-11.019	-6.97348	7.97742	0
-11.011	-6.97478	7.99741	0
-11.003	-6.97629	8.01739	0
-10.995	-6.97478	8.03738	0
-10.987	-6.97727	8.05737	0
-10.979	-6.98145	8.07736	0
-10.971	-6.98249	8.09735	0
-10.963	-6.9858	8.11733	0
-10.955	-6.98702	8.13732	0
-10.947	-6.99014	8.15731	0
-10.9391	-6.9926	8.1773	0
-10.9311	-6.99188	8.19729	0
-10.9231	-6.99581	8.21727	0
-10.9151	-6.99851	8.23726	0
-10.9071	-7.00074	8.25725	0
-10.8991	-7.00241	8.27723	0
-10.8911	-7.00655	8.29722	0
-10.8831	-7.00731	8.31721	0
-10.8751	-7.01311	8.3372	0
-10.8671	-7.0111	8.35719	0
-10.8591	-7.0151	8.37718	0
-10.8511	-7.01506	8.39716	0
-10.8431	-7.01419	8.41715	0
-10.8351	-7.01723	8.43714	0
-10.8271	-7.01766	8.45712	0
-10.8191	-7.02296	8.47711	0
-10.8111	-7.02388	8.4971	0
-10.8031	-7.0267	8.51709	0
-10.7951	-7.03409	8.53708	0
-10.7871	-7.03493	8.55707	0
-10.7792	-7.03458	8.57705	0
-10.7712	-7.03331	8.59704	0
-10.7632	-7.03159	8.61703	0
-10.7552	-7.03726	8.63701	0
-10.7472	-7.03435	8.657	0
-10.7392	-7.0365	8.67699	0
-10.7312	-7.03882	8.69698	0
-10.7232	-7.04511	8.71697	0
-10.7152	-7.05069	8.73696	0
-10.7072	-7.05378	8.75694	0
-10.6992	-7.05614	8.77693	0
-10.6912	-7.05825	8.79692	0
-10.6832	-7.06059	8.81691	0
-10.6752	-7.06129	8.83689	0
-10.6672	-7.06316	8.85688	0
-10.6592	-7.06351	8.87687	0
-10.6512	-7.06148	8.89686	0
-10.6432	-7.06668	8.91685	0
-10.6352	-7.06822	8.93683	0
-10.6272	-7.07224	8.95682	0
-10.6192	-7.07477	8.97681	0
-10.6113	-7.07749	8.9968	0
-10.6033	-7.08132	9.01679	0
-10.5953	-7.08442	9.03677	0
-10.5873	-7.08871	9.05676	0
-10.5793	-7.09033	9.07675	0
-10.5713	-7.09548	9.09674	0
-10.5633	-7.09801	9.11672	0
-10.5553	-7.09873	9.13671	0
-10.5473	-7.1004	9.1567	0
-10.5393	-7.09979	9.17669	0
-10.5313	-7.10172	9.19668	0
-10.5233	-7.10187	9.21666	0
-10.5153	-7.10264	9.23665	0
-10.5073	-7.10627	9.25664	0
-10.4993	-7.10742	9.27662	0
-10.4913	-7.10907	9.29661	0
-10.4833	-7.10836	9.3166	0
-10.4753	-7.11165	9.33659	0
-10.4673	-7.1124	9.35658	0
-10.4593	-7.11184	9.37657	0
-10.4513	-7.11342	9.39655	0
-10.4434	-7.11704	9.41654	0
-10.4354	-7.12092	9.43653	0
-10.4274	-7.124	9.45652	0
-10.4194	-7.12619	9.4765	0
-10.4114	-7.1265	9.49649	0
-10.4034	-7.13219	9.51648	0
-10.3954	-7.13522	9.53647	0
-10.3874	-7.13183	9.55646	0
-10.3794	-7.1341	9.57644	0
-10.3714	-7.13597	9.59643	0
-10.3634	-7.13809	9.61642	0
-10.3554	-7.13825	9.63641	0
-10.3474	-7.13886	9.6564	0
-10.3394	-7.14429	9.67638	0
-10.3314	-7.14533	9.69637	0
-10.3234	-7.14965	9.71636	0
-10.3154	-7.1577	9.73635	0
-10.3074	-7.1583	9.75633	0
-10.2994	-7.16003	9.77632	0
-10.2914	-7.16247	9.79631	0
-10.2835	-7.1657	9.8163	0
-10.2755	-7.16648	9.83629	0
-10.2675	-7.16101	9.85627	0
-10.2595	-7.16204	9.87626	0
-10.2515	-7.16385	9.89625	0
-10.2435	-7.16871	9.91624	0
-10.2355	-7.16851	9.93622	0
-10.2275	-7.17112	9.95621	0
-10.2195	-7.17404	9.9762	0
-10.2115	-7.18006	9.99619	0
-10.2035	-7.18093	10.0162	0
-10.1955	-7.18264	10.0362	0
-10.1875	-7.18152	10.0562	0
-10.1795	-7.18484	10.0761	0
-10.1715	-7.18801	10.0961	0
-10.1635	-7.18806	10.1161	0
-10.1555	-7.18866	10.1361	0
-10.1475	-7.18828	10.1561	0
-10.1395	-7.19146	10.1761	0
-10.1315	-7.19187	10.1961	0
-10.1235	-7.19342	10.2161	0
-10.1156	-7.19811	10.236	0
-10.1076	-7.20066	10.256	0
-10.0996	-7.20134	10.276	0
-10.0916	-7.20239	10.296	0
-10.0836	-7.20599	10.316	0
-10.0756	-7.20884	10.336	0
-10.0676	-7.21009	10.356	0
-10.0596	-7.21389	10.376	0
-10.0516	-7.21924	10.3959	0
-10.0436	-7.22449	10.4159	0
-10.0356	-7.22731	10.4359	0
-10.0276	-7.22938	10.4559	0
-10.0196	-7.2331	10.4759	0
-10.0116	-7.2315	10.4959	0
-10.0036	-7.22941	10.5159	0
-9.99563	-7.23334	10.5359	0
-9.98763	-7.23735	10.5558	0
-9.97964	-7.2422	10.5758	0
-9.97164	-7.24381	10.5958	0
-9.96365	-7.24477	10.6158	0
-9.95565	-7.24669	10.6358	0
-9.94766	-7.24912	10.6558	0
-9.93966	-7.24697	10.6758	0
-9.93167	-7.2468	10.6958	0
-9.92367	-7.24699	10.7157	0
-9.91568	-7.24862	10.7357	0
-9.90768	-7.25265	10.7557	0
-9.89969	-7.25258	10.7757	0
-9.89169	-7.25554	10.7957	0
-9.8837	-7.25722	10.8157	0
-9.8757	-7.26054	10.8357	0
-9.86771	-7.263	10.8557	0
-9.85971	-7.26587	10.8757	0
-9.85172	-7.26837	10.8956	0
-9.84372	-7.2742	10.9156	0
-9.83573	-7.27464	10.9356	0
-9.82773	-7.27694	10.9556	0
-9.81973	-7.27594	10.9756	0
-9.81174	-7.27803	10.9956	0
-9.80374	-7.28139	11.0156	0
-9.79575	-7.28438	11.0356	0
-9.78775	-7.28653	11.0555	0
-9.77976	-7.28972	11.0755	0
-9.77176	-7.29164	11.0955	0
-9.76377	-7.29244	11.1155	0
-9.75577	-7.29394	11.1355	0
-9.74778	-7.29235	11.1555	0
-9.73978	-7.2945	11.1755	0
-9.73179	-7.29951	11.1955	0
-9.72379	-7.29974	11.2154	0
-9.7158	-7.30427	11.2354	0
-9.7078	-7.30806	11.2554	0
-9.69981	-7.30865	11.2754	0
-9.69181	-7.31234	11.2954	0
-9.68382	-7.31507	11.3154	0
-9.67582	-7.31525	11.3354	0
-9.66783	-7.31655	11.3554	0
-9.65983	-7.31614	11.3753	0
-9.65184	-7.31803	11.3953	0
-9.64384	-7.31704	11.4153	0
-9.63585	-7.31641	11.4353	0
-9.62785	-7.31979	11.4553	0
-9.61986	-7.3213	11.4753	0
-9.61186	-7.32594	11.4953	0
-9.60387	-7.32965	11.5153	0
-9.59587	-7.33388	11.5352	0
-9.58788	-7.3402	11.5552	0
-9.57988	-7.34316	11.5752	0
-9.57189	-7.34332	11.5952	0
-9.56389	-7.34661	11.6152	0
-9.5559	-7.35055	11.6352	0
-9.5479	-7.35191	11.6552	0
-9.53991	-7.35369	11.6752	0
-9.53191	-7.35542	11.6952	0
-9.52392	-7.35921	11.7151	0
-9.51592	-7.36544	11.7351	0
-9.50793	-7.36435	11.7551	0
-9.49993	-7.36484	11.7751	0
-9.49193	-7.36371	11.7951	0
-9.48394	-7.36468	11.8151	0
-9.47594	-7.36531	11.8351	0
-9.46795	-7.36351	11.8551	0
-9.45995	-7.36598	11.875	0
-9.45196	-7.36898	11.895	0
-9.44396	-7.37274	11.915	0
-9.43597	-7.37576	11.935	0
-9.42797	-7.37869	11.955	0
-9.41998	-7.38001	11.975	0
-9.41198	-7.38212	11.995	0
-9.40399	-7.38033	12.015	0
-9.39599	-7.38249	12.0349	0
-9.388	-7.38205	12.0549	0
-9.38	-7.38517	12.0749	0
-9.37201	-7.3875	12.0949	0
-9.36401	-7.39002	12.1149	0
-9.35602	-7.39292	12.1349	0
-9.34802	-7.398	12.1549	0
-9.34003	-7.3991	12.1749	0
-9.33203	-7.40087	12.1948	0
-9.32404	-7.40436	12.2148	0
-9.31604	-7.40667	12.2348	0
-9.30805	-7.40812	12.2548	0
-9.30005	-7.40993	12.2748	0
-9.29206	-7.41165	12.2948	0
-9.28406	-7.41422	12.3148	0
-9.27607	-7.41729	12.3348	0
-9.26807	-7.41895	12.3547	0
-9.26008	-7.42041	12.3747	0
-9.25208	-7.42111	12.3947	0
-9.24409	-7.42433	12.4147	0
-9.23609	-7.42547	12.4347	0
-9.22809	-7.42584	12.4547	0
-9.2201	-7.42854	12.4747	0
-9.2121	-7.43073	12.4947	0
-9.20411	-7.43033	12.5147	0
-9.19612	-7.43406	12.5346	0
-9.18812	-7.43434	12.5546	0
-9.18012	-7.43588	12.5746	0
-9.17213	-7.43929	12.5946	0
-9.16413	-7.43904	12.6146	0
-9.15614	-7.44167	12.6346	0
-9.14814	-7.44214	12.6546	0
-9.14015	-7.44309	12.6746	0
-9.13215	-7.44453	12.6945	0
-9.12416	-7.44771	12.7145	0
-9.11616	-7.44827	12.7345	0
-9.10817	-7.45208	12.7545	0
-9.10017	-7.45415	12.7745	0
-9.09218	-7.45614	12.7945	0
-9.08418	-7.45994	12.8145	0
-9.07619	-7.46071	12.8345	0
-9.06819	-7.46427	12.8544	0
-9.0602	-7.46598	12.8744	0
-9.0522	-7.47006	12.8944	0
-9.04421	-7.47335	12.9144	0
-9.03621	-7.46832	12.9344	0
-9.02822	-7.4709	12.9544	0
-9.02022	-7.47119	12.9744	0
-9.01223	-7.47193	12.9944	0
-9.00423	-7.47203	13.0143	0
-8.99624	-7.47404	13.0343	0
-8.98824	-7.48032	13.0543	0
-8.98025	-7.48298	13.0743	0
-8.97225	-7.48765	13.0943	0
-8.96425	-7.48913	13.1143	0
-8.95626	-7.49249	13.1343	0
-8.94826	-7.49084	13.1543	0
-8.94027	-7.49132	13.1743	0
-8.93228	-7.49395	13.1942	0
-8.92428	-7.49597	13.2142	0
-8.91629	-7.49522	13.2342	0
-8.90829	-7.49664	13.2542	0
-8.90029	-7.4998	13.2742	0
-8.8923	-7.50265	13.2942	0
-8.8843	-7.50273	13.3142	0
-8.87631	-7.50538	13.3342	0
-8.86831	-7.50702	13.3541	0
-8.86032	-7.51073	13.3741	0
-8.85232	-7.51301	13.3941	0
-8.84433	-7.51652	13.4141	0
-8.83633	-7.51829	13.4341	0
-8.82834	-7.51967	13.4541	0
-8.82034	-7.52053	13.4741	0
-8.81235	-7.52204	13.4941	0
-8.80435	-7.52654	13.514	0
-8.79636	-7.52336	13.534	0
-8.78836	-7.52475	13.554	0
-8.78037	-7.52748	13.574	0
-8.77237	-7.53055	13.594	0
-8.76438	-7.53038	13.614	0
-8.75638	-7.53213	13.634	0
-8.74839	-7.5355	13.654	0
-8.74039	-7.5394	13.6739	0
-8.7324	-7.5411	13.6939	0
-8.7244	-7.54279	13.7139	0
-8.71641	-7.54566	13.7339	0
-8.70841	-7.55022	13.7539	0
-8.70042	-7.55398	13.7739	0
-8.69242	-7.55557	13.7939	0
-8.68443	-7.55757	13.8139	0
-8.67643	-7.5578	13.8338	0
-8.66844	-7.55712	13.8538	0
-8.66044	-7.55788	13.8738	0
-8.65245	-7.56002	13.8938	0
-8.64445	-7.55812	13.9138	0
-8.63646	-7.55697	13.9338	0
-8.62846	-7.56002	13.9538	0
-8.62046	-7.56419	13.9738	0
-8.61247	-7.5655	13.9938	0
-8.60448	-7.56685	14.0137	0
-8.59648	-7.56933	14.0337	0
-8.58849	-7.57504	14.0537	0
-8.58049	-7.57729	14.0737	0
-8.57249	-7.57877	14.0937	0
-8.5645	-7.58229	14.1137	0
-8.5565	-7.58527	14.1337	0
-8.54851	-7.58615	14.1537	0
-8.54051	-7.58426	14.1736	0
-8.53252	-7.585	14.1936	0
-8.52452	-7.58609	14.2136	0
-8.51653	-7.58873	14.2336	0
-8.50853	-7.59196	14.2536	0
-8.50054	-7.59745	14.2736	0
-8.49254	-7.59993	14.2936	0
-8.48455	-7.59823	14.3136	0
-8.47655	-7.59896	14.3335	0
-8.46856	-7.59992	14.3535	0
-8.46056	-7.60105	14.3735	0
-8.45257	-7.60088	14.3935	0
-8.44457	-7.6033	14.4135	0
-8.43658	-7.60872	14.4335	0
-8.42858	-7.61154	14.4535	0
-8.42059	-7.61145	14.4735	0
-8.41259	-7.61311	14.4934	0
-8.4046	-7.61518	14.5134	0
-8.3966	-7.61824	14.5334	0
-8.38861	-7.61897	14.5534	0
-8.38061	-7.62063	14.5734	0
-8.37262	-7.62282	14.5934	0
-8.36462	-7.62454	14.6134	0
-8.35663	-7.62674	14.6334	0
-8.34863	-7.62573	14.6534	0
-8.34064	-7.62909	14.6733	0
-8.33264	-7.63118	14.6933	0
-8.32465	-7.63712	14.7133	0
-8.31665	-7.63583	14.7333	0
-8.30865	-7.63846	14.7533	0
-8.30066	-7.63952	14.7733	0
-8.29266	-7.63935	14.7933	0
-8.28467	-7.64035	14.8133	0
-8.27667	-7.63883	14.8332	0
-8.26868	-7.64244	14.8532	0
-8.26068	-7.64429	14.8732	0
-8.25269	-7.64708	14.8932	0
-8.24469	-7.64975	14.9132	0
-8.2367	-7.65112	14.9332	0
-8.2287	-7.65319	14.9532	0
-8.22071	-7.65649	14.9732	0
-8.21271	-7.66163	14.9931	0
-8.20472	-7.6608	15.0131	0
-8.19672	-7.66125	15.0331	0
-8.18873	-7.66375	15.0531	0
-8.18073	-7.66609	15.0731	0
-8.17274	-7.6672	15.0931	0
-8.16474	-7.66591	15.1131	0
-8.15675	-7.66573	15.1331	0
-8.14875	-7.66507	15.153	0
-8.14076	-7.6657	15.173	0
-8.13276	-7.66609	15.193	0
-8.12477	-7.66727	15.213	0
-8.11677	-7.671	15.233	0
-8.10878	-7.67657	15.253	0
-8.10078	-7.68217	15.273	0
-8.09279	-7.68509	15.293	0
-8.08479	-7.68759	15.3129	0
-8.0768	-7.68753	15.3329	0
-8.0688	-7.6864	15.3529	0
-8.06081	-7.68555	15.3729	0
-8.05281	-7.68668	15.3929	0
-8.04481	-7.6889	15.4129	0
-8.03682	-7.6909	15.4329	0
-8.02882	-7.69205	15.4529	0
-8.02083	-7.6981	15.4729	0
-8.01284	-7.69976	15.4928	0
-8.00484	-7.69951	15.5128	0
-7.99684	-7.70015	15.5328	0
-7.98885	-7.70399	15.5528	0
-7.98085	-7.7055	15.5728	0
-7.97286	-7.70644	15.5928	0
-7.96486	-7.70805	15.6128	0
-7.95687	-7.71149	15.6328	0
-7.94887	-7.71185	15.6527	0
-7.94088	-7.71202	15.6727	0
-7.93288	-7.71176	15.6927	0
-7.92489	-7.71451	15.7127	0
-7.91689	-7.71706	15.7327	0
-7.9089	-7.71716	15.7527	0
-7.9009	-7.7168	15.7727	0
-7.89291	-7.7205	15.7927	0
-7.88491	-7.72424	15.8126	0
-7.87692	-7.72702	15.8326	0
-7.86892	-7.72688	15.8526	0
-7.86093	-7.72968	15.8726	0
-7.85293	-7.73311	15.8926	0
-7.84494	-7.7352	15.9126	0
-7.83694	-7.73766	15.9326	0
-7.82895	-7.73944	15.9526	0
-7.82095	-7.74033	15.9725	0
-7.81296	-7.74155	15.9925	0
-7.80496	-7.74305	16.0125	0
-7.79697	-7.74448	16.0325	0
-7.78897	-7.74472	16.0525	0
-7.78098	-7.74519	16.0725	0
-7.77298	-7.74573	16.0925	0
-7.76499	-7.7497	16.1125	0
-7.75699	-7.75368	16.1324	0
-7.749	-7.75047	16.1524	0
-7.741	-7.75077	16.1724	0
-7.73301	-7.75115	16.1924	0
-7.72501	-7.75432	16.2124	0
-7.71701	-7.75545	16.2324	0
-7.70902	-7.75744	16.2524	0
[truncated: 40,226 more rows]

## Sheet: Fig. 1c
A volume(mL)	A uV280(mAU)	B volume(mL)	B uV280(mAU)
-25.952	0.073777	-25.9522	0.944804
-25.9499	1.14636	-25.9502	19.2885
-25.9477	1.27486	-25.9482	21.1705
-25.9455	1.4052	-25.9462	23.0569
-25.9433	1.52858	-25.9442	23.4111
-25.9412	1.53096	-25.9422	23.5428
-25.939	1.53013	-25.9402	23.5427
-25.9368	1.52871	-25.9382	23.5432
-25.9346	1.52668	-25.9362	23.5425
-25.9325	1.52649	-25.9342	23.5405
-25.9303	0.467666	-25.9322	23.5388
-25.9281	0.003335	-25.9302	9.29828
-25.9259	0.02506	-25.9282	-0.00114
-25.9238	0.100258	-25.9262	-0.003376
-25.9216	0.287099	-25.9242	-0.004531
-25.9194	0.476207	-25.9222	-0.006048
-25.9172	0.614882	-25.9202	-0.008033
-25.9151	0.695169	-25.9182	-0.012381
-25.9129	0.790098	-25.9162	-0.020607
-25.9107	0.90261	-25.9142	-0.031402
-25.9085	1.05074	-25.9122	-0.041487
-25.9064	1.20326	-25.9102	-0.03568
-25.9042	1.34454	-25.9082	-0.010566
-25.902	1.46598	-25.9062	0.028885
-25.8998	1.54858	-25.9042	-0.010066
-25.8976	1.55029	-25.9022	-0.157184
-25.8955	1.48363	-25.9002	-0.425631
-25.8933	1.43687	-25.8982	-0.852399
-25.8911	1.42039	-25.8962	-1.42696
-25.8889	1.42492	-25.8942	-2.10818
-25.8868	1.39572	-25.8922	-2.8519
-25.8846	1.33208	-25.8902	-3.66008
-25.8824	1.23168	-25.8882	-4.54456
-25.8802	1.13017	-25.8862	-5.50761
-25.8781	1.03431	-25.8842	-6.55347
-25.8759	0.961056	-25.8822	-7.6868
-25.8737	0.877188	-25.8802	-8.83052
-25.8715	0.774066	-25.8782	-9.90729
-25.8694	0.686566	-25.8762	-10.9171
-25.8672	0.595617	-25.8742	-11.8096
-25.865	0.524883	-25.8722	-12.5686
-25.8628	0.475726	-25.8702	-13.2288
-25.8607	0.434866	-25.8682	-13.8128
-25.8585	0.395082	-25.8662	-14.3729
-25.8563	0.3651	-25.8642	-14.8914
-25.8541	0.338908	-25.8622	-15.3493
-25.852	0.308191	-25.8602	-15.7553
-25.8498	0.279817	-25.8582	-16.1226
-25.8476	0.26262	-25.8562	-16.4548
-25.8454	0.241062	-25.8542	-16.7579
-25.8433	0.226982	-25.8522	-17.0404
-25.8411	0.219494	-25.8502	-17.3061
-25.8389	0.211853	-25.8482	-17.5549
-25.8367	0.194165	-25.8462	-17.7887
-25.8346	0.179184	-25.8442	-18.0096
-25.8324	0.174038	-25.8422	-18.218
-25.8302	0.169419	-25.8402	-18.4132
-25.828	0.16523	-25.8382	-18.5977
-25.8259	0.162081	-25.8362	-18.7729
-25.8237	0.158051	-25.8342	-18.9379
-25.8215	0.156031	-25.8322	-19.0907
-25.8193	0.151786	-25.8302	-19.2388
-25.8172	0.148208	-25.8282	-19.3783
-25.815	0.144932	-25.8262	-19.5058
-25.8128	0.141071	-25.8242	-19.6263
-25.8106	0.139952	-25.8222	-19.745
-25.8085	0.138368	-25.8202	-19.8589
-25.8063	0.134144	-25.8182	-19.9663
-25.8041	0.128495	-25.8162	-20.0666
-25.8019	0.123668	-25.8142	-20.1602
-25.7998	0.117036	-25.8122	-20.2504
-25.7976	0.108441	-25.8102	-20.3369
-25.7954	0.103105	-25.8082	-20.4202
-25.7932	0.098247	-25.8062	-20.5005
-25.7911	0.088807	-25.8042	-20.5789
-25.7889	0.080287	-25.8022	-20.6567
-25.7867	0.070884	-25.8002	-20.7335
-25.7845	0.061932	-25.7982	-20.8059
-25.7824	0.054598	-25.7962	-20.8732
-25.7802	0.049166	-25.7942	-20.9359
-25.778	0.042573	-25.7922	-20.9956
-25.7758	0.03782	-25.7902	-21.0542
-25.7737	0.034492	-25.7882	-21.1091
-25.7715	0.033086	-25.7862	-21.1616
-25.7693	0.033073	-25.7842	-21.2124
-25.7671	0.041589	-25.7822	-21.2622
-25.765	0.058152	-25.7802	-21.3093
-25.7628	0.066474	-25.7782	-21.3523
-25.7606	0.073783	-25.7762	-21.3914
-25.7584	0.081192	-25.7742	-21.4271
-25.7563	0.090092	-25.7722	-21.4569
-25.7541	0.109287	-25.7702	-21.4827
-25.7519	0.127505	-25.7682	-21.5043
-25.7497	0.142438	-25.7662	-21.52
-25.7476	0.154488	-25.7642	-21.5266
-25.7454	0.164018	-25.7622	-21.5339
-25.7432	0.172367	-25.7602	-21.5421
-25.741	0.172154	-25.7582	-21.5459
-25.7389	0.171762	-25.7562	-21.547
-25.7367	0.178324	-25.7542	-21.543
-25.7345	0.185546	-25.7522	-21.5346
-25.7323	0.19401	-25.7502	-21.5287
-25.7302	0.200463	-25.7482	-21.5232
-25.728	0.200203	-25.7462	-21.5159
-25.7258	0.202714	-25.7442	-21.5085
-25.7236	0.206127	-25.7422	-21.5021
-25.7215	0.211958	-25.7402	-21.5024
-25.7193	0.216107	-25.7382	-21.5032
-25.7171	0.221407	-25.7362	-21.5011
-25.7149	0.225203	-25.7342	-21.4968
-25.7128	0.229392	-25.7323	-21.4922
-25.7106	0.232317	-25.7303	-21.4898
-25.7084	0.234526	-25.7283	-21.4903
-25.7062	0.233462	-25.7263	-21.4866
-25.7041	0.230428	-25.7243	-21.4847
-25.7019	0.227729	-25.7223	-21.4893
-25.6997	0.224263	-25.7203	-21.4966
-25.6975	0.220955	-25.7183	-21.5057
-25.6954	0.215668	-25.7163	-21.515
-25.6932	0.213796	-25.7143	-21.5253
-25.691	0.210457	-25.7123	-21.5349
-25.6888	0.205177	-25.7103	-21.5462
-25.6867	0.196977	-25.7083	-21.5609
-25.6845	0.188969	-25.7063	-21.577
-25.6823	0.180974	-25.7043	-21.5928
-25.6801	0.174114	-25.7023	-21.6111
-25.678	0.168966	-25.7003	-21.6342
-25.6758	0.163623	-25.6983	-21.6559
-25.6736	0.156703	-25.6963	-21.6732
-25.6714	0.151404	-25.6943	-21.694
-25.6693	0.145173	-25.6923	-21.718
-25.6671	0.137185	-25.6903	-21.7415
-25.6649	0.129033	-25.6883	-21.7655
-25.6627	0.122508	-25.6863	-21.7873
-25.6606	0.117419	-25.6843	-21.8065
-25.6584	0.112143	-25.6823	-21.8278
-25.6562	0.105967	-25.6803	-21.8526
-25.654	0.099288	-25.6783	-21.8788
-25.6519	0.091074	-25.6763	-21.9033
-25.6497	0.085073	-25.6743	-21.9285
-25.6475	0.081634	-25.6723	-21.9549
-25.6453	0.075446	-25.6703	-21.9804
-25.6431	0.069124	-25.6683	-22.005
-25.641	0.064026	-25.6663	-22.0023
-25.6388	0.059718	-25.6643	-22.0077
-25.6366	0.054586	-25.6623	-22.03
-25.6345	0.047381	-25.6603	-22.0549
-25.6323	0.039727	-25.6583	-22.0788
-25.6301	0.032982	-25.6563	-22.0975
-25.6279	0.026001	-25.6543	-22.1158
-25.6258	0.019624	-25.6523	-22.135
-25.6236	0.012213	-25.6503	-22.153
-25.6214	0.003897	-25.6483	-22.1687
-25.6192	-0.002364	-25.6463	-22.1829
-25.617	-0.009039	-25.6443	-22.1963
-25.6149	-0.01448	-25.6423	-22.2144
-25.6127	-0.022251	-25.6403	-22.2506
-25.6105	-0.030036	-25.6383	-22.2771
-25.6083	-0.03453	-25.6363	-22.2908
-25.6062	-0.039379	-25.6343	-22.3053
-25.604	-0.043886	-25.6323	-22.3189
-25.6018	-0.048858	-25.6303	-22.3289
-25.5996	-0.051628	-25.6283	-22.3381
-25.5975	-0.056605	-25.6263	-22.3468
-25.5953	-0.05942	-25.6243	-22.3576
-25.5931	-0.063319	-25.6223	-22.3694
-25.5909	-0.069884	-25.6203	-22.3808
-25.5888	-0.075809	-25.6183	-22.392
-25.5866	-0.080694	-25.6163	-22.4025
-25.5844	-0.084852	-25.6143	-22.4112
-25.5822	-0.087869	-25.6123	-22.4206
-25.5801	-0.091199	-25.6103	-22.4317
-25.5779	-0.095472	-25.6083	-22.4414
-25.5757	-0.098909	-25.6063	-22.4508
-25.5735	-0.099242	-25.6043	-22.4619
-25.5714	-0.101553	-25.6023	-22.4753
-25.5692	-0.105104	-25.6003	-22.4885
-25.567	-0.106632	-25.5983	-22.4969
-25.5648	-0.109502	-25.5963	-22.5045
-25.5627	-0.112615	-25.5943	-22.5129
-25.5605	-0.113919	-25.5923	-22.5217
-25.5583	-0.114697	-25.5903	-22.5329
-25.5561	-0.116671	-25.5883	-22.5447
-25.554	-0.119037	-25.5863	-22.5543
-25.5518	-0.120415	-25.5843	-22.5622
-25.5496	-0.124112	-25.5823	-22.57
-25.5474	-0.125037	-25.5803	-22.5787
-25.5453	-0.126286	-25.5783	-22.5859
-25.5431	-0.125714	-25.5763	-22.5906
-25.5409	-0.127833	-25.5743	-22.5943
-25.5387	-0.129387	-25.5723	-22.599
-25.5366	-0.129316	-25.5703	-22.606
-25.5344	-0.131174	-25.5683	-22.6136
-25.5322	-0.132612	-25.5663	-22.6192
-25.53	-0.132682	-25.5643	-22.6236
-25.5279	-0.132148	-25.5623	-22.6273
-25.5257	-0.133204	-25.5603	-22.6333
-25.5235	-0.133797	-25.5583	-22.6413
-25.5213	-0.134224	-25.5563	-22.6476
-25.5192	-0.135889	-25.5543	-22.6539
-25.517	-0.136703	-25.5523	-22.662
-25.5148	-0.13724	-25.5503	-22.6718
-25.5126	-0.139131	-25.5483	-22.683
-25.5105	-0.14106	-25.5463	-22.6926
-25.5083	-0.142283	-25.5443	-22.7008
-25.5061	-0.143463	-25.5423	-22.7092
-25.5039	-0.14657	-25.5403	-22.7175
-25.5018	-0.149643	-25.5383	-22.7262
-25.4996	-0.152017	-25.5363	-22.734
-25.4974	-0.15562	-25.5343	-22.7405
-25.4952	-0.1578	-25.5323	-22.7474
-25.4931	-0.155897	-25.5303	-22.7536
-25.4909	-0.155381	-25.5283	-22.7567
-25.4887	-0.155659	-25.5263	-22.7588
-25.4865	-0.156392	-25.5243	-22.7629
-25.4844	-0.157969	-25.5223	-22.7684
-25.4822	-0.158954	-25.5203	-22.774
-25.48	-0.158832	-25.5183	-22.7798
-25.4778	-0.158231	-25.5163	-22.7841
-25.4757	-0.158613	-25.5143	-22.7882
-25.4735	-0.158636	-25.5123	-22.7923
-25.4713	-0.160176	-25.5103	-22.7989
-25.4691	-0.165871	-25.5083	-22.8055
-25.467	-0.166105	-25.5063	-22.8105
-25.4648	-0.166197	-25.5043	-22.8172
-25.4626	-0.165744	-25.5023	-22.825
-25.4604	-0.167109	-25.5003	-22.8311
-25.4583	-0.166615	-25.4983	-22.8348
-25.4561	-0.167036	-25.4963	-22.8381
-25.4539	-0.169168	-25.4943	-22.8417
-25.4517	-0.170865	-25.4923	-22.8452
-25.4496	-0.171467	-25.4903	-22.8491
-25.4474	-0.173551	-25.4883	-22.8526
-25.4452	-0.174757	-25.4863	-22.8526
-25.443	-0.175591	-25.4843	-22.8516
-25.4409	-0.176901	-25.4823	-22.8514
-25.4387	-0.178162	-25.4803	-22.8519
-25.4365	-0.178878	-25.4783	-22.8536
-25.4343	-0.178525	-25.4763	-22.8561
-25.4322	-0.177678	-25.4743	-22.86
-25.43	-0.179163	-25.4723	-22.8648
-25.4278	-0.178348	-25.4703	-22.8677
-25.4256	-0.177772	-25.4683	-22.8692
-25.4235	-0.176808	-25.4664	-22.8703
-25.4213	-0.175234	-25.4643	-22.8721
-25.4191	-0.175393	-25.4624	-22.8753
-25.4169	-0.177171	-25.4604	-22.8783
-25.4148	-0.177386	-25.4584	-22.8817
-25.4126	-0.17639	-25.4564	-22.8859
-25.4104	-0.177618	-25.4544	-22.8901
-25.4082	-0.180204	-25.4524	-22.8927
-25.4061	-0.181856	-25.4504	-22.8933
-25.4039	-0.18257	-25.4484	-22.8932
-25.4017	-0.185089	-25.4464	-22.8936
-25.3995	-0.185182	-25.4444	-22.8934
-25.3974	-0.185653	-25.4424	-22.8944
-25.3952	-0.188927	-25.4404	-22.8969
-25.393	-0.187784	-25.4384	-22.8992
-25.3908	-0.187754	-25.4364	-22.9005
-25.3887	-0.18759	-25.4344	-22.9009
-25.3865	-0.18759	-25.4324	-22.8841
-25.3843	-0.186821	-25.4304	-22.8705
-25.3821	-0.185947	-25.4284	-22.8723
-25.38	-0.185233	-25.4264	-22.8739
-25.3778	-0.186092	-25.4244	-22.8748
-25.3756	-0.185357	-25.4224	-22.8762
-25.3734	-0.18731	-25.4204	-22.879
-25.3712	-0.188243	-25.4184	-22.8823
-25.3691	-0.189341	-25.4164	-22.8856
-25.3669	-0.189713	-25.4144	-22.8879
-25.3647	-0.18963	-25.4124	-22.8901
-25.3625	-0.189402	-25.4104	-22.8931
-25.3604	-0.190932	-25.4084	-22.9137
-25.3582	-0.191645	-25.4064	-22.926
-25.356	-0.193014	-25.4044	-22.9224
-25.3538	-0.194259	-25.4024	-22.9227
-25.3517	-0.192452	-25.4004	-22.9259
-25.3495	-0.191784	-25.3984	-22.9298
-25.3473	-0.190668	-25.3964	-22.9334
-25.3451	-0.190297	-25.3944	-22.9366
-25.343	-0.19013	-25.3924	-22.94
-25.3408	-0.188741	-25.3904	-22.9436
-25.3386	-0.188988	-25.3884	-22.9472
-25.3364	-0.189534	-25.3864	-22.951
-25.3343	-0.191006	-25.3844	-22.9545
-25.3321	-0.190227	-25.3824	-22.9608
-25.3299	-0.188463	-25.3804	-22.9709
-25.3277	-0.190186	-25.3784	-22.9789
-25.3256	-0.190179	-25.3764	-22.9828
-25.3234	-0.189428	-25.3744	-22.9856
-25.3212	-0.190708	-25.3724	-22.9876
-25.319	-0.191664	-25.3704	-22.9893
-25.3169	-0.193375	-25.3684	-22.9922
-25.3147	-0.194302	-25.3664	-22.9957
-25.3125	-0.19562	-25.3644	-22.9971
-25.3103	-0.195544	-25.3624	-22.9957
-25.3082	-0.195419	-25.3604	-22.9952
-25.306	-0.195435	-25.3584	-22.9968
-25.3038	-0.195216	-25.3564	-22.9984
-25.3016	-0.194573	-25.3544	-23.0015
-25.2995	-0.195188	-25.3524	-23.0045
-25.2973	-0.194223	-25.3504	-23.0058
-25.2951	-0.195762	-25.3484	-23.0076
-25.2929	-0.195726	-25.3464	-23.0097
-25.2908	-0.195169	-25.3444	-23.011
-25.2886	-0.195554	-25.3424	-23.0115
-25.2864	-0.196199	-25.3404	-23.0127
-25.2842	-0.197795	-25.3384	-23.017
-25.2821	-0.198976	-25.3364	-23.0226
-25.2799	-0.198651	-25.3344	-23.0264
-25.2777	-0.200142	-25.3324	-23.0287
-25.2755	-0.198816	-25.3304	-23.0303
-25.2734	-0.198617	-25.3284	-23.0311
-25.2712	-0.198394	-25.3264	-23.0333
-25.269	-0.198053	-25.3244	-23.036
-25.2668	-0.196345	-25.3224	-23.0378
-25.2647	-0.196265	-25.3204	-23.0403
-25.2625	-0.195997	-25.3184	-23.0438
-25.2603	-0.196022	-25.3164	-23.047
-25.2581	-0.197669	-25.3144	-23.0496
-25.256	-0.199063	-25.3124	-23.0517
-25.2538	-0.200238	-25.3104	-23.0523
-25.2516	-0.201203	-25.3084	-23.0537
-25.2494	-0.201346	-25.3064	-23.0564
-25.2473	-0.201421	-25.3044	-23.0584
-25.2451	-0.201038	-25.3024	-23.0603
-25.2429	-0.199986	-25.3004	-23.0614
-25.2407	-0.200707	-25.2984	-23.0621
-25.2386	-0.200579	-25.2964	-23.065
-25.2364	-0.200732	-25.2944	-23.0682
-25.2342	-0.200788	-25.2924	-23.0703
-25.232	-0.198303	-25.2904	-23.0719
-25.2299	-0.196466	-25.2884	-23.0725
-25.2277	-0.195379	-25.2864	-23.074
-25.2255	-0.195693	-25.2844	-23.0757
-25.2233	-0.193807	-25.2824	-23.0763
-25.2212	-0.195022	-25.2804	-23.0768
-25.219	-0.196892	-25.2784	-23.0782
-25.2168	-0.197455	-25.2764	-23.0809
-25.2146	-0.196478	-25.2744	-23.0834
-25.2125	-0.196443	-25.2724	-23.0835
-25.2103	-0.196287	-25.2704	-23.083
-25.2081	-0.194842	-25.2684	-23.0834
-25.2059	-0.195203	-25.2664	-23.0836
-25.2038	-0.194669	-25.2644	-23.0847
-25.2016	-0.196195	-25.2624	-23.0855
-25.1994	-0.194041	-25.2604	-23.0853
-25.1972	-0.193736	-25.2584	-23.0861
-25.1951	-0.1947	-25.2564	-23.0865
-25.1929	-0.194485	-25.2544	-23.0867
-25.1907	-0.195599	-25.2524	-23.0872
-25.1885	-0.196496	-25.2504	-23.0873
-25.1864	-0.197221	-25.2484	-23.0877
-25.1842	-0.199065	-25.2464	-23.0883
-25.182	-0.198352	-25.2444	-23.0886
-25.1798	-0.197047	-25.2424	-23.0892
-25.1777	-0.197977	-25.2404	-23.0913
-25.1755	-0.199236	-25.2384	-23.0939
-25.1733	-0.200534	-25.2364	-23.0962
-25.1711	-0.200676	-25.2344	-23.0982
-25.169	-0.203124	-25.2324	-23.1003
-25.1668	-0.202841	-25.2304	-23.1027
-25.1646	-0.203072	-25.2284	-23.1043
-25.1624	-0.203159	-25.2264	-23.1056
-25.1603	-0.203312	-25.2244	-23.107
-25.1581	-0.203906	-25.2224	-23.1078
-25.1559	-0.205674	-25.2204	-23.1086
-25.1537	-0.206849	-25.2184	-23.1108
-25.1516	-0.207729	-25.2164	-23.1126
-25.1494	-0.207952	-25.2144	-23.1125
-25.1472	-0.209135	-25.2124	-23.1123
-25.145	-0.209717	-25.2104	-23.1132
-25.1429	-0.209524	-25.2084	-23.1144
-25.1407	-0.208836	-25.2064	-23.1149
-25.1385	-0.208241	-25.2044	-23.1154
-25.1363	-0.206558	-25.2024	-23.1166
-25.1342	-0.206445	-25.2004	-23.1182
-25.132	-0.207775	-25.1985	-23.1203
-25.1298	-0.207678	-25.1965	-23.1228
-25.1276	-0.2087	-25.1945	-23.1232
-25.1255	-0.206085	-25.1925	-23.1215
-25.1233	-0.206329	-25.1905	-23.1202
-25.1211	-0.204795	-25.1885	-23.1204
-25.1189	-0.204745	-25.1865	-23.1221
-25.1168	-0.203096	-25.1845	-23.1229
-25.1146	-0.203852	-25.1825	-23.1238
-25.1124	-0.205522	-25.1805	-23.1246
-25.1102	-0.205083	-25.1785	-23.1251
-25.1081	-0.20622	-25.1765	-23.1254
-25.1059	-0.207484	-25.1745	-23.1251
-25.1037	-0.206322	-25.1725	-23.1249
-25.1015	-0.206699	-25.1705	-23.1263
-25.0994	-0.209007	-25.1685	-23.1286
-25.0972	-0.210293	-25.1665	-23.1303
-25.095	-0.213235	-25.1645	-23.1323
-25.0928	-0.213866	-25.1625	-23.133
-25.0906	-0.214691	-25.1605	-23.1328
-25.0885	-0.21416	-25.1585	-23.1335
-25.0863	-0.213682	-25.1565	-23.1345
-25.0841	-0.212652	-25.1545	-23.1359
-25.0819	-0.211812	-25.1525	-23.137
-25.0798	-0.210457	-25.1505	-23.1383
-25.0776	-0.211933	-25.1485	-23.1396
-25.0754	-0.211333	-25.1465	-23.1405
-25.0732	-0.209409	-25.1445	-23.1407
-25.0711	-0.208354	-25.1425	-23.1415
-25.0689	-0.208694	-25.1405	-23.1432
-25.0667	-0.208909	-25.1385	-23.1442
-25.0645	-0.208511	-25.1365	-23.1455
-25.0624	-0.20717	-25.1345	-23.1468
-25.0602	-0.206748	-25.1325	-23.1472
-25.058	-0.207768	-25.1305	-23.1478
-25.0558	-0.209926	-25.1285	-23.1487
-25.0537	-0.210343	-25.1265	-23.1489
-25.0515	-0.212422	-25.1245	-23.1489
-25.0493	-0.213153	-25.1225	-23.1491
-25.0471	-0.21408	-25.1205	-23.1492
-25.045	-0.213931	-25.1185	-23.1493
-25.0428	-0.214265	-25.1165	-23.1482
-25.0406	-0.215556	-25.1145	-23.1468
-25.0384	-0.216545	-25.1125	-23.1463
-25.0363	-0.218112	-25.1105	-23.1465
-25.0341	-0.218599	-25.1085	-23.1465
-25.0319	-0.2169	-25.1065	-23.1469
-25.0297	-0.216568	-25.1045	-23.1483
-25.0276	-0.215044	-25.1025	-23.1495
-25.0254	-0.213026	-25.1005	-23.1501
-25.0232	-0.213444	-25.0985	-23.1501
-25.021	-0.214702	-25.0965	-23.151
-25.0189	-0.215886	-25.0945	-23.1527
-25.0167	-0.215765	-25.0925	-23.1555
-25.0145	-0.21716	-25.0905	-23.1577
-25.0123	-0.219102	-25.0885	-23.1597
-25.0102	-0.218598	-25.0865	-23.163
-25.008	-0.219075	-25.0845	-23.1646
-25.0058	-0.220924	-25.0825	-23.1645
-25.0036	-0.219572	-25.0805	-23.1641
-25.0015	-0.222816	-25.0785	-23.1644
-24.9993	-0.224016	-25.0765	-23.1654
-24.9971	-0.223978	-25.0745	-23.166
-24.9949	-0.224404	-25.0725	-23.167
-24.9928	-0.224433	-25.0705	-23.1683
-24.9906	-0.224041	-25.0685	-23.1688
-24.9884	-0.223093	-25.0665	-23.1691
-24.9862	-0.223054	-25.0645	-23.1704
-24.9841	-0.223205	-25.0625	-23.1715
-24.9819	-0.22367	-25.0605	-23.1711
-24.9797	-0.225004	-25.0585	-23.1719
-24.9775	-0.224989	-25.0565	-23.1735
-24.9754	-0.22643	-25.0545	-23.1748
-24.9732	-0.225243	-25.0525	-23.1761
-24.971	-0.225312	-25.0505	-23.177
-24.9688	-0.224799	-25.0485	-23.1789
-24.9667	-0.225297	-25.0465	-23.1808
-24.9645	-0.227765	-25.0445	-23.1815
-24.9623	-0.228381	-25.0425	-23.182
-24.9601	-0.227506	-25.0405	-23.1822
-24.958	-0.227398	-25.0385	-23.1816
-24.9558	-0.228056	-25.0365	-23.1819
-24.9536	-0.227989	-25.0345	-23.1836
-24.9514	-0.226662	-25.0325	-23.1846
-24.9493	-0.22665	-25.0305	-23.1854
-24.9471	-0.22714	-25.0285	-23.1861
-24.9449	-0.228109	-25.0265	-23.1865
-24.9427	-0.229119	-25.0245	-23.1877
-24.9406	-0.228585	-25.0225	-23.1879
-24.9384	-0.227692	-25.0205	-23.1877
-24.9362	-0.228811	-25.0185	-23.1871
-24.934	-0.230061	-25.0165	-23.1872
-24.9319	-0.229549	-25.0145	-23.1882
-24.9297	-0.228652	-25.0125	-23.1883
-24.9275	-0.228479	-25.0105	-23.1878
-24.9253	-0.229684	-25.0085	-23.1871
-24.9232	-0.230244	-25.0065	-23.1871
-24.921	-0.231466	-25.0045	-23.1875
-24.9188	-0.230598	-25.0025	-23.1882
-24.9166	-0.231069	-25.0005	-23.1885
-24.9145	-0.230909	-24.9985	-23.1883
-24.9123	-0.229057	-24.9965	-23.1887
-24.9101	-0.227735	-24.9945	-23.1889
-24.9079	-0.228878	-24.9925	-23.1888
-24.9058	-0.231337	-24.9905	-23.1892
-24.9036	-0.230338	-24.9885	-23.1899
-24.9014	-0.229182	-24.9865	-23.1901
-24.8992	-0.227848	-24.9845	-23.1902
-24.8971	-0.22647	-24.9825	-23.1902
-24.8949	-0.226301	-24.9805	-23.1905
-24.8927	-0.226035	-24.9785	-23.1902
-24.8905	-0.226161	-24.9765	-23.1894
-24.8884	-0.22625	-24.9745	-23.1884
-24.8862	-0.226314	-24.9725	-23.1877
-24.884	-0.225098	-24.9705	-23.188
-24.8818	-0.224157	-24.9685	-23.1895
-24.8797	-0.224736	-24.9665	-23.1905
-24.8775	-0.223693	-24.9645	-23.1911
-24.8753	-0.222887	-24.9625	-23.1925
-24.8731	-0.220848	-24.9605	-23.1937
-24.871	-0.220222	-24.9585	-23.1948
-24.8688	-0.21961	-24.9565	-23.1955
-24.8666	-0.218986	-24.9545	-23.1963
-24.8644	-0.218822	-24.9525	-23.1976
-24.8623	-0.218882	-24.9505	-23.1991
-24.8601	-0.219319	-24.9485	-23.1999
-24.8579	-0.218818	-24.9465	-23.2006
-24.8557	-0.219309	-24.9445	-23.2015
-24.8536	-0.220818	-24.9425	-23.2021
-24.8514	-0.224726	-24.9405	-23.2034
-24.8492	-0.227822	-24.9385	-23.2042
-24.847	-0.230404	-24.9365	-23.2044
-24.8449	-0.232246	-24.9345	-23.2047
-24.8427	-0.233265	-24.9325	-23.2055
-24.8405	-0.234679	-24.9306	-23.2069
-24.8383	-0.236759	-24.9286	-23.2074
-24.8361	-0.239572	-24.9266	-23.208
-24.834	-0.240411	-24.9246	-23.2095
-24.8318	-0.242038	-24.9226	-23.2112
-24.8296	-0.242308	-24.9206	-23.2118
-24.8274	-0.240144	-24.9186	-23.2111
-24.8253	-0.238674	-24.9166	-23.2115
-24.8231	-0.239617	-24.9146	-23.2121
-24.8209	-0.239107	-24.9126	-23.2113
-24.8187	-0.238403	-24.9106	-23.2112
-24.8166	-0.235944	-24.9086	-23.2115
-24.8144	-0.234874	-24.9066	-23.2113
-24.8122	-0.236086	-24.9046	-23.2112
-24.81	-0.235775	-24.9026	-23.2111
-24.8079	-0.236006	-24.9006	-23.211
-24.8057	-0.235636	-24.8986	-23.2108
-24.8035	-0.235099	-24.8966	-23.2107
-24.8013	-0.236923	-24.8946	-23.2111
-24.7992	-0.237042	-24.8926	-23.2111
-24.797	-0.236019	-24.8906	-23.2113
-24.7948	-0.237414	-24.8886	-23.2126
-24.7926	-0.239052	-24.8866	-23.2141
-24.7905	-0.240344	-24.8846	-23.2154
-24.7883	-0.239555	-24.8826	-23.216
-24.7861	-0.238775	-24.8806	-23.2158
-24.7839	-0.239261	-24.8786	-23.217
-24.7818	-0.240571	-24.8766	-23.2181
-24.7796	-0.240386	-24.8746	-23.2186
-24.7774	-0.241585	-24.8726	-23.2195
-24.7752	-0.240718	-24.8706	-23.22
-24.7731	-0.23985	-24.8686	-23.2206
-24.7709	-0.240068	-24.8666	-23.2213
-24.7687	-0.24054	-24.8646	-23.2211
-24.7665	-0.241944	-24.8626	-23.2214
-24.7644	-0.243016	-24.8606	-23.2222
-24.7622	-0.242908	-24.8586	-23.2221
-24.76	-0.242371	-24.8566	-23.2219
-24.7578	-0.241283	-24.8546	-23.2217
-24.7557	-0.238962	-24.8526	-23.2216
-24.7535	-0.238771	-24.8506	-23.2222
-24.7513	-0.238658	-24.8486	-23.2228
-24.7491	-0.240764	-24.8466	-23.223
-24.747	-0.242115	-24.8446	-23.2238
-24.7448	-0.242001	-24.8426	-23.2246
-24.7426	-0.24174	-24.8406	-23.2252
-24.7404	-0.241768	-24.8386	-23.2257
-24.7383	-0.241755	-24.8366	-23.2265
-24.7361	-0.241139	-24.8346	-23.2265
-24.7339	-0.242196	-24.8326	-23.2274
-24.7317	-0.243389	-24.8306	-23.229
-24.7296	-0.244592	-24.8286	-23.2302
-24.7274	-0.247296	-24.8266	-23.2303
-24.7252	-0.245325	-24.8246	-23.2298
-24.723	-0.245214	-24.8226	-23.2301
-24.7209	-0.244674	-24.8206	-23.2303
-24.7187	-0.243726	-24.8186	-23.2303
-24.7165	-0.245672	-24.8166	-23.2302
-24.7143	-0.245983	-24.8146	-23.2299
-24.7122	-0.245935	-24.8126	-23.2296
-24.71	-0.247844	-24.8106	-23.2307
-24.7078	-0.248841	-24.8086	-23.2318
-24.7056	-0.24942	-24.8066	-23.2312
-24.7035	-0.249654	-24.8046	-23.2305
-24.7013	-0.248651	-24.8026	-23.2313
-24.6991	-0.247281	-24.8006	-23.2328
-24.6969	-0.246201	-24.7986	-23.2334
-24.6948	-0.245933	-24.7966	-23.2335
-24.6926	-0.243301	-24.7946	-23.2341
-24.6904	-0.243148	-24.7926	-23.2347
-24.6882	-0.243944	-24.7906	-23.2352
-24.6861	-0.243331	-24.7886	-23.2353
-24.6839	-0.241587	-24.7866	-23.2344
-24.6817	-0.241445	-24.7846	-23.2333
-24.6795	-0.239912	-24.7826	-23.2339
-24.6774	-0.241027	-24.7806	-23.2342
-24.6752	-0.241711	-24.7786	-23.234
-24.673	-0.243577	-24.7766	-23.2336
-24.6708	-0.24826	-24.7746	-23.2329
-24.6687	-0.251521	-24.7726	-23.233
-24.6665	-0.252649	-24.7706	-23.2331
-24.6643	-0.25195	-24.7686	-23.2328
-24.6621	-0.251191	-24.7666	-23.2324
-24.66	-0.250189	-24.7646	-23.2317
-24.6578	-0.250269	-24.7626	-23.2323
-24.6556	-0.252114	-24.7606	-23.233
-24.6534	-0.253379	-24.7586	-23.2326
-24.6513	-0.254539	-24.7566	-23.2322
-24.6491	-0.254149	-24.7546	-23.2325
-24.6469	-0.253008	-24.7526	-23.2338
-24.6447	-0.250056	-24.7506	-23.2348
-24.6426	-0.248833	-24.7486	-23.2364
-24.6404	-0.248786	-24.7466	-23.2366
-24.6382	-0.249135	-24.7446	-23.2362
-24.636	-0.251205	-24.7426	-23.2371
-24.6339	-0.252402	-24.7406	-23.2373
-24.6317	-0.252916	-24.7386	-23.2369
-24.6295	-0.253721	-24.7366	-23.2374
-24.6273	-0.252846	-24.7346	-23.2386
-24.6252	-0.250087	-24.7326	-23.2392
-24.623	-0.249571	-24.7306	-23.2394
-24.6208	-0.252308	-24.7286	-23.2394
-24.6186	-0.25357	-24.7266	-23.2381
-24.6165	-0.255288	-24.7246	-23.2366
-24.6143	-0.255912	-24.7226	-23.2365
-24.6121	-0.255408	-24.7206	-23.2374
-24.6099	-0.256792	-24.7186	-23.2368
-24.6078	-0.257446	-24.7166	-23.2361
-24.6056	-0.257548	-24.7146	-23.2366
-24.6034	-0.25779	-24.7126	-23.2373
-24.6012	-0.259899	-24.7106	-23.2374
-24.5991	-0.261064	-24.7086	-23.2369
-24.5969	-0.261465	-24.7066	-23.2364
-24.5947	-0.261973	-24.7046	-23.2365
-24.5925	-0.262321	-24.7026	-23.2362
-24.5904	-0.261729	-24.7006	-23.2349
-24.5882	-0.261624	-24.6986	-23.2343
-24.586	-0.260839	-24.6966	-23.2333
-24.5838	-0.260953	-24.6946	-23.2327
-24.5816	-0.260789	-24.6926	-23.2333
-24.5795	-0.26085	-24.6906	-23.2336
-24.5773	-0.260751	-24.6886	-23.2337
-24.5751	-0.260541	-24.6866	-23.2337
-24.5729	-0.260298	-24.6846	-23.2331
-24.5708	-0.2577	-24.6826	-23.233
-24.5686	-0.256276	-24.6806	-23.2335
-24.5664	-0.257125	-24.6786	-23.2339
-24.5642	-0.25617	-24.6766	-23.2349
-24.5621	-0.254191	-24.6746	-23.236
-24.5599	-0.253304	-24.6726	-23.2362
-24.5577	-0.254315	-24.6706	-23.2361
-24.5555	-0.253038	-24.6686	-23.2367
-24.5534	-0.252219	-24.6667	-23.238
-24.5512	-0.253348	-24.6647	-23.2378
-24.549	-0.253554	-24.6627	-23.2376
-24.5468	-0.255617	-24.6607	-23.2381
-24.5447	-0.257991	-24.6587	-23.2388
-24.5425	-0.258513	-24.6567	-23.2395
-24.5403	-0.258785	-24.6547	-23.2407
-24.5381	-0.25993	-24.6527	-23.2418
-24.536	-0.260476	-24.6507	-23.2417
-24.5338	-0.259546	-24.6487	-23.2413
-24.5316	-0.259923	-24.6467	-23.2406
-24.5294	-0.260032	-24.6447	-23.2398
-24.5273	-0.260118	-24.6427	-23.2386
-24.5251	-0.257919	-24.6407	-23.2382
-24.5229	-0.257637	-24.6387	-23.2386
-24.5207	-0.256787	-24.6367	-23.2384
-24.5186	-0.257805	-24.6347	-23.2384
-24.5164	-0.258662	-24.6327	-23.2381
-24.5142	-0.25918	-24.6307	-23.2377
-24.512	-0.260718	-24.6287	-23.2374
-24.5099	-0.262815	-24.6267	-23.2369
-24.5077	-0.263447	-24.6247	-23.238
-24.5055	-0.263663	-24.6227	-23.2393
-24.5033	-0.266152	-24.6207	-23.241
-24.5012	-0.269563	-24.6187	-23.2435
-24.499	-0.272916	-24.6167	-23.2454
-24.4968	-0.275603	-24.6147	-23.2456
-24.4946	-0.276356	-24.6127	-23.245
-24.4925	-0.274688	-24.6107	-23.245
-24.4903	-0.273512	-24.6087	-23.2451
-24.4881	-0.274053	-24.6067	-23.245
-24.4859	-0.273037	-24.6047	-23.245
-24.4838	-0.273436	-24.6027	-23.2451
-24.4816	-0.273677	-24.6007	-23.2453
-24.4794	-0.273095	-24.5987	-23.2447
-24.4772	-0.27162	-24.5967	-23.2446
-24.4751	-0.269391	-24.5947	-23.2436
-24.4729	-0.265916	-24.5927	-23.2426
-24.4707	-0.265581	-24.5907	-23.2419
-24.4685	-0.26614	-24.5887	-23.2422
-24.4664	-0.267879	-24.5867	-23.2431
-24.4642	-0.267652	-24.5847	-23.2437
-24.462	-0.268196	-24.5827	-23.2442
-24.4598	-0.268285	-24.5807	-23.2448
-24.4577	-0.269251	-24.5787	-23.2452
-24.4555	-0.271456	-24.5767	-23.245
-24.4533	-0.272266	-24.5747	-23.2451
-24.4511	-0.271477	-24.5727	-23.2455
-24.449	-0.271444	-24.5707	-23.2457
-24.4468	-0.271833	-24.5687	-23.2464
-24.4446	-0.272245	-24.5667	-23.2474
-24.4424	-0.27378	-24.5647	-23.2488
-24.4403	-0.274026	-24.5627	-23.2489
-24.4381	-0.274244	-24.5607	-23.2492
-24.4359	-0.276574	-24.5587	-23.2496
-24.4337	-0.276569	-24.5567	-23.2497
-24.4316	-0.276412	-24.5547	-23.2489
-24.4294	-0.274585	-24.5527	-23.2487
-24.4272	-0.274931	-24.5507	-23.2493
-24.425	-0.27768	-24.5487	-23.2501
-24.4229	-0.278948	-24.5467	-23.2498
-24.4207	-0.277527	-24.5447	-23.2485
-24.4185	-0.277237	-24.5427	-23.2476
-24.4163	-0.27727	-24.5407	-23.2467
-24.4142	-0.276084	-24.5387	-23.2467
-24.412	-0.275313	-24.5367	-23.2464
-24.4098	-0.274701	-24.5347	-23.2451
-24.4076	-0.275983	-24.5327	-23.2443
-24.4055	-0.276234	-24.5307	-23.2446
-24.4033	-0.278008	-24.5287	-23.2447
-24.4011	-0.278822	-24.5267	-23.2444
-24.3989	-0.27926	-24.5247	-23.244
-24.3968	-0.280768	-24.5227	-23.2438
-24.3946	-0.282203	-24.5207	-23.2443
-24.3924	-0.282006	-24.5187	-23.2441
-24.3902	-0.282717	-24.5167	-23.2439
-24.3881	-0.285288	-24.5147	-23.2441
-24.3859	-0.287292	-24.5127	-23.2443
-24.3837	-0.288658	-24.5107	-23.2445
-24.3815	-0.289923	-24.5087	-23.2453
-24.3794	-0.293799	-24.5067	-23.2465
-24.3772	-0.293259	-24.5047	-23.2467
-24.375	-0.293166	-24.5027	-23.2462
-24.3728	-0.293924	-24.5007	-23.246
-24.3707	-0.294108	-24.4987	-23.2459
-24.3685	-0.294561	-24.4967	-23.246
-24.3663	-0.295886	-24.4947	-23.2469
-24.3641	-0.296151	-24.4927	-23.2478
-24.362	-0.294758	-24.4907	-23.2477
-24.3598	-0.29267	-24.4887	-23.2474
-24.3576	-0.290676	-24.4867	-23.2469
-24.3554	-0.288372	-24.4847	-23.246
-24.3533	-0.291112	-24.4827	-23.2453
-24.3511	-0.290911	-24.4807	-23.2444
-24.3489	-0.291524	-24.4787	-23.2441
-24.3467	-0.291873	-24.4767	-23.2438
-24.3446	-0.291559	-24.4747	-23.2437
-24.3424	-0.29092	-24.4727	-23.2431
-24.3402	-0.288844	-24.4707	-23.2431
-24.338	-0.289621	-24.4687	-23.2435
-24.3359	-0.290193	-24.4667	-23.243
-24.3337	-0.292119	-24.4647	-23.2426
-24.3315	-0.292339	-24.4627	-23.2428
-24.3293	-0.290377	-24.4607	-23.2431
-24.3272	-0.28802	-24.4587	-23.2434
-24.325	-0.288345	-24.4567	-23.244
-24.3228	-0.290494	-24.4547	-23.2441
-24.3206	-0.292674	-24.4527	-23.2434
-24.3185	-0.292977	-24.4507	-23.2435
-24.3163	-0.295392	-24.4487	-23.2442
-24.3141	-0.297073	-24.4467	-23.2445
-24.3119	-0.296092	-24.4447	-23.2436
-24.3098	-0.297307	-24.4427	-23.2436
-24.3076	-0.297897	-24.4407	-23.2442
-24.3054	-0.298885	-24.4387	-23.2444
-24.3032	-0.301521	-24.4367	-23.2441
-24.301	-0.302193	-24.4347	-23.2435
-24.2989	-0.301354	-24.4327	-23.2448
-24.2967	-0.298253	-24.4307	-23.2444
-24.2945	-0.296178	-24.4287	-23.2442
-24.2923	-0.295982	-24.4267	-23.2435
-24.2902	-0.295378	-24.4247	-23.2438
-24.288	-0.294847	-24.4227	-23.2439
-24.2858	-0.29485	-24.4207	-23.2432
-24.2836	-0.293529	-24.4187	-23.2439
-24.2815	-0.294038	-24.4167	-23.2448
-24.2793	-0.293439	-24.4147	-23.2454
-24.2771	-0.294388	-24.4127	-23.2465
-24.2749	-0.294437	-24.4107	-23.2473
-24.2728	-0.293906	-24.4087	-23.2465
-24.2706	-0.292175	-24.4067	-23.246
-24.2684	-0.292122	-24.4047	-23.2462
-24.2662	-0.293375	-24.4028	-23.2469
-24.2641	-0.293637	-24.4007	-23.2472
-24.2619	-0.293223	-24.3987	-23.2475
-24.2597	-0.295329	-24.3968	-23.2473
-24.2575	-0.297161	-24.3948	-23.2475
-24.2554	-0.297524	-24.3928	-23.2471
-24.2532	-0.296242	-24.3908	-23.2468
-24.251	-0.29575	-24.3888	-23.2461
-24.2488	-0.295905	-24.3868	-23.2461
-24.2467	-0.296551	-24.3848	-23.2441
-24.2445	-0.299018	-24.3828	-23.2405
-24.2423	-0.300799	-24.3808	-23.2399
-24.2401	-0.299838	-24.3788	-23.2394
-24.238	-0.299519	-24.3768	-23.2385
-24.2358	-0.299385	-24.3748	-23.2381
-24.2336	-0.29871	-24.3728	-23.2381
-24.2314	-0.300205	-24.3708	-23.238
-24.2293	-0.300268	-24.3688	-23.2388
-24.2271	-0.302536	-24.3668	-23.2384
-24.2249	-0.30522	-24.3648	-23.2374
-24.2227	-0.306072	-24.3628	-23.2369
-24.2206	-0.306321	-24.3608	-23.2373
-24.2184	-0.306869	-24.3588	-23.2396
-24.2162	-0.308013	-24.3568	-23.2422
-24.214	-0.308455	-24.3548	-23.2412
-24.2119	-0.30918	-24.3528	-23.2405
-24.2097	-0.310738	-24.3508	-23.2416
-24.2075	-0.310718	-24.3488	-23.2418
-24.2053	-0.308984	-24.3468	-23.2407
-24.2032	-0.310693	-24.3448	-23.2406
-24.201	-0.310236	-24.3428	-23.2402
-24.1988	-0.310497	-24.3408	-23.2395
-24.1966	-0.311826	-24.3388	-23.24
-24.1945	-0.312917	-24.3368	-23.2408
-24.1923	-0.313556	-24.3348	-23.2414
-24.1901	-0.314513	-24.3328	-23.2421
-24.1879	-0.316014	-24.3308	-23.2438
-24.1858	-0.317235	-24.3288	-23.2449
-24.1836	-0.317216	-24.3268	-23.2453
-24.1814	-0.320079	-24.3248	-23.2456
-24.1792	-0.321276	-24.3228	-23.2466
-24.1771	-0.320723	-24.3208	-23.2477
-24.1749	-0.322611	-24.3188	-23.2478
-24.1727	-0.321119	-24.3168	-23.2475
-24.1705	-0.318787	-24.3148	-23.2476
-24.1684	-0.31699	-24.3128	-23.247
-24.1662	-0.316347	-24.3108	-23.2463
-24.164	-0.31683	-24.3088	-23.246
-24.1618	-0.315706	-24.3068	-23.2449
-24.1597	-0.314986	-24.3048	-23.2439
-24.1575	-0.314508	-24.3028	-23.2425
-24.1553	-0.314318	-24.3008	-23.2422
-24.1531	-0.315266	-24.2988	-23.2411
-24.151	-0.314456	-24.2968	-23.2396
-24.1488	-0.315085	-24.2948	-23.2388
-24.1466	-0.316202	-24.2928	-23.2386
-24.1444	-0.316572	-24.2908	-23.2386
-24.1423	-0.317632	-24.2888	-23.2385
-24.1401	-0.317056	-24.2868	-23.2366
-24.1379	-0.318749	-24.2848	-23.2352
-24.1357	-0.320112	-24.2828	-23.2353
-24.1336	-0.319927	-24.2808	-23.2358
-24.1314	-0.318751	-24.2788	-23.2366
-24.1292	-0.319446	-24.2768	-23.2377
-24.127	-0.319435	-24.2748	-23.2379
-24.1249	-0.317824	-24.2728	-23.2387
-24.1227	-0.317015	-24.2708	-23.2394
-24.1205	-0.318181	-24.2688	-23.2401
-24.1183	-0.318	-24.2668	-23.24
-24.1162	-0.319398	-24.2648	-23.2398
-24.114	-0.320532	-24.2628	-23.2401
-24.1118	-0.320177	-24.2608	-23.2419
-24.1096	-0.319298	-24.2588	-23.2423
-24.1075	-0.320496	-24.2568	-23.2415
-24.1053	-0.319481	-24.2548	-23.2416
-24.1031	-0.316822	-24.2528	-23.2415
-24.1009	-0.317147	-24.2508	-23.2404
-24.0988	-0.317545	-24.2488	-23.2391
-24.0966	-0.316724	-24.2468	-23.238
-24.0944	-0.317668	-24.2448	-23.2386
-24.0922	-0.319996	-24.2428	-23.2387
-24.0901	-0.320547	-24.2408	-23.2378
-24.0879	-0.31948	-24.2388	-23.2376
-24.0857	-0.318524	-24.2368	-23.2364
-24.0835	-0.320775	-24.2348	-23.2351
-24.0814	-0.321974	-24.2328	-23.2339
-24.0792	-0.324348	-24.2308	-23.2329
-24.077	-0.327216	-24.2288	-23.2319
-24.0748	-0.328795	-24.2268	-23.2306
-24.0727	-0.330226	-24.2248	-23.2315
-24.0705	-0.330159	-24.2228	-23.2318
-24.0683	-0.328653	-24.2208	-23.2309
-24.0661	-0.327979	-24.2188	-23.2293
-24.064	-0.32908	-24.2168	-23.228
-24.0618	-0.330506	-24.2148	-23.2278
-24.0596	-0.331647	-24.2128	-23.2279
-24.0574	-0.330635	-24.2108	-23.2285
-24.0553	-0.332134	-24.2088	-23.2293
-24.0531	-0.332406	-24.2068	-23.2305
-24.0509	-0.331217	-24.2048	-23.2313
-24.0487	-0.331958	-24.2028	-23.231
-24.0466	-0.332638	-24.2008	-23.2302
-24.0444	-0.334787	-24.1988	-23.2295
-24.0422	-0.336288	-24.1968	-23.2291
-24.04	-0.336635	-24.1948	-23.2298
-24.0378	-0.335072	-24.1928	-23.2284
-24.0357	-0.333087	-24.1908	-23.2232
-24.0335	-0.333544	-24.1888	-23.2214
-24.0313	-0.332686	-24.1868	-23.2194
-24.0291	-0.331804	-24.1848	-23.2164
-24.027	-0.331247	-24.1828	-23.2156
-24.0248	-0.330928	-24.1808	-23.215
-24.0226	-0.329337	-24.1788	-23.214
-24.0204	-0.328754	-24.1768	-23.2127
-24.0183	-0.328473	-24.1748	-23.213
-24.0161	-0.32826	-24.1728	-23.213
-24.0139	-0.329457	-24.1708	-23.2136
-24.0117	-0.329754	-24.1688	-23.2148
-24.0096	-0.331182	-24.1668	-23.2181
-24.0074	-0.332674	-24.1648	-23.2245
-24.0052	-0.33304	-24.1628	-23.2244
-24.003	-0.334029	-24.1608	-23.2258
-24.0009	-0.333574	-24.1588	-23.2299
-23.9987	-0.333593	-24.1568	-23.23
-23.9965	-0.332044	-24.1548	-23.2299
-23.9943	-0.331295	-24.1528	-23.2309
-23.9922	-0.328883	-24.1508	-23.2316
-23.99	-0.326392	-24.1488	-23.2316
-23.9878	-0.327143	-24.1468	-23.2312
-23.9856	-0.328879	-24.1448	-23.231
-23.9835	-0.328016	-24.1428	-23.2301
-23.9813	-0.326892	-24.1408	-23.2297
-23.9791	-0.326535	-24.1388	-23.2298
-23.9769	-0.326456	-24.1368	-23.2291
-23.9748	-0.328542	-24.1349	-23.2296
-23.9726	-0.328816	-24.1329	-23.2293
-23.9704	-0.330041	-24.1309	-23.2283
-23.9682	-0.330701	-24.1289	-23.2282
-23.9661	-0.332729	-24.1269	-23.228
-23.9639	-0.331889	-24.1249	-23.2276
-23.9617	-0.331966	-24.1229	-23.2273
-23.9595	-0.330395	-24.1209	-23.2269
-23.9574	-0.33062	-24.1189	-23.2264
-23.9552	-0.330974	-24.1169	-23.2255
-23.953	-0.328555	-24.1149	-23.2249
-23.9508	-0.327048	-24.1129	-23.2241
-23.9487	-0.327134	-24.1109	-23.2243
-23.9465	-0.326376	-24.1089	-23.2236
-23.9443	-0.32626	-24.1069	-23.2235
-23.9421	-0.326158	-24.1049	-23.2242
-23.94	-0.326999	-24.1029	-23.2243
-23.9378	-0.324845	-24.1009	-23.2238
-23.9356	-0.325153	-24.0989	-23.2241
-23.9334	-0.324025	-24.0969	-23.2242
-23.9313	-0.32236	-24.0949	-23.2249
-23.9291	-0.323477	-24.0929	-23.2247
-23.9269	-0.322602	-24.0909	-23.2246
-23.9247	-0.320185	-24.0889	-23.2257
-23.9226	-0.318753	-24.0869	-23.2269
-23.9204	-0.318173	-24.0849	-23.2267
-23.9182	-0.318489	-24.0829	-23.2259
-23.916	-0.319236	-24.0809	-23.2261
-23.9139	-0.319874	-24.0789	-23.2259
-23.9117	-0.31863	-24.0769	-23.2258
-23.9095	-0.31833	-24.0749	-23.2257
-23.9073	-0.319323	-24.0729	-23.2258
-23.9052	-0.32175	-24.0709	-23.2258
-23.903	-0.32252	-24.0689	-23.2256
-23.9008	-0.322498	-24.0669	-23.2258
-23.8986	-0.322023	-24.0649	-23.225
-23.8965	-0.320677	-24.0629	-23.2236
-23.8943	-0.320419	-24.0609	-23.2232
-23.8921	-0.319577	-24.0589	-23.2235
-23.8899	-0.319033	-24.0569	-23.2244
-23.8878	-0.317881	-24.0549	-23.225
-23.8856	-0.316364	-24.0529	-23.2246
-23.8834	-0.315	-24.0509	-23.2255
-23.8812	-0.311528	-24.0489	-23.2255
-23.8791	-0.310111	-24.0469	-23.2253
-23.8769	-0.308473	-24.0449	-23.2254
-23.8747	-0.308622	-24.0429	-23.2259
-23.8725	-0.308256	-24.0409	-23.2277
-23.8704	-0.307809	-24.0389	-23.2286
-23.8682	-0.306786	-24.0369	-23.2292
-23.866	-0.305498	-24.0349	-23.2306
-23.8638	-0.305888	-24.0329	-23.2309
-23.8617	-0.305228	-24.0309	-23.2304
-23.8595	-0.306854	-24.0289	-23.2311
-23.8573	-0.306805	-24.0269	-23.2305
-23.8551	-0.309363	-24.0249	-23.228
-23.853	-0.311031	-24.0229	-23.2267
-23.8508	-0.313346	-24.0209	-23.2256
-23.8486	-0.31401	-24.0189	-23.2241
-23.8464	-0.314846	-24.0169	-23.2228
-23.8443	-0.313954	-24.0149	-23.2209
-23.8421	-0.314073	-24.0129	-23.2203
-23.8399	-0.314207	-24.0109	-23.2199
-23.8377	-0.312287	-24.0089	-23.218
-23.8356	-0.310229	-24.0069	-23.217
-23.8334	-0.307777	-24.0049	-23.216
-23.8312	-0.306193	-24.0029	-23.2155
-23.829	-0.30619	-24.0009	-23.2162
-23.8269	-0.304721	-23.9989	-23.2168
-23.8247	-0.30339	-23.9969	-23.2176
-23.8225	-0.300818	-23.9949	-23.219
-23.8203	-0.300138	-23.9929	-23.2195
-23.8182	-0.300257	-23.9909	-23.2205
-23.816	-0.298757	-23.9889	-23.2213
-23.8138	-0.299601	-23.9869	-23.2212
-23.8116	-0.299188	-23.9849	-23.2212
-23.8095	-0.299696	-23.9829	-23.2204
-23.8073	-0.301239	-23.9809	-23.2206
-23.8051	-0.300446	-23.9789	-23.2216
-23.8029	-0.300108	-23.9769	-23.2211
-23.8008	-0.298579	-23.9749	-23.221
-23.7986	-0.297721	-23.9729	-23.2211
-23.7964	-0.298498	-23.9709	-23.2198
-23.7942	-0.297689	-23.9689	-23.219
-23.7921	-0.298019	-23.9669	-23.2187
-23.7899	-0.299593	-23.9649	-23.2173
-23.7877	-0.301135	-23.9629	-23.2165
-23.7855	-0.299799	-23.9609	-23.2166
-23.7833	-0.29825	-23.9589	-23.2179
-23.7812	-0.299093	-23.9569	-23.2189
-23.779	-0.299668	-23.9549	-23.2183
-23.7768	-0.298713	-23.9529	-23.2192
-23.7746	-0.298785	-23.9509	-23.2203
-23.7725	-0.298603	-23.9489	-23.2199
-23.7703	-0.298544	-23.9469	-23.2191
-23.7681	-0.298953	-23.9449	-23.2204
-23.7659	-0.298169	-23.9429	-23.2213
-23.7638	-0.295281	-23.9409	-23.2219
-23.7616	-0.295064	-23.9389	-23.2224
-23.7594	-0.294958	-23.9369	-23.2233
-23.7572	-0.293867	-23.9349	-23.2227
-23.7551	-0.292613	-23.9329	-23.2226
-23.7529	-0.293189	-23.9309	-23.2227
-23.7507	-0.294737	-23.9289	-23.2224
-23.7485	-0.295962	-23.9269	-23.2219
-23.7464	-0.294831	-23.9249	-23.2229
-23.7442	-0.291976	-23.9229	-23.2243
-23.742	-0.292662	-23.9209	-23.2251
-23.7398	-0.29322	-23.9189	-23.2252
-23.7377	-0.293389	-23.9169	-23.2239
-23.7355	-0.290647	-23.9149	-23.2232
-23.7333	-0.291531	-23.9129	-23.2222
-23.7311	-0.290932	-23.9109	-23.2211
-23.729	-0.289862	-23.9089	-23.2215
-23.7268	-0.287347	-23.9069	-23.2208
-23.7246	-0.286564	-23.9049	-23.2213
-23.7224	-0.28598	-23.9029	-23.2213
-23.7203	-0.286635	-23.9009	-23.2223
-23.7181	-0.285975	-23.8989	-23.2219
-23.7159	-0.284449	-23.8969	-23.2217
-23.7137	-0.284232	-23.8949	-23.2206
-23.7116	-0.28514	-23.8929	-23.2202
-23.7094	-0.285201	-23.8909	-23.2215
-23.7072	-0.284881	-23.8889	-23.2234
-23.705	-0.287062	-23.8869	-23.2226
-23.7029	-0.287601	-23.8849	-23.2156
-23.7007	-0.2871	-23.8829	-23.2154
-23.6985	-0.285296	-23.8809	-23.2147
-23.6963	-0.285782	-23.8789	-23.2143
-23.6942	-0.287242	-23.8769	-23.2136
-23.692	-0.287134	-23.8749	-23.2128
-23.6898	-0.287055	-23.8729	-23.2122
-23.6876	-0.286013	-23.8709	-23.2122
-23.6855	-0.286593	-23.869	-23.2128
-23.6833	-0.286771	-23.867	-23.2134
-23.6811	-0.2869	-23.865	-23.2131
-23.6789	-0.285069	-23.863	-23.2135
-23.6768	-0.286231	-23.861	-23.2173
-23.6746	-0.286719	-23.859	-23.2221
-23.6724	-0.286498	-23.857	-23.2227
-23.6702	-0.285531	-23.855	-23.2232
-23.6681	-0.283299	-23.853	-23.2238
-23.6659	-0.284238	-23.851	-23.2236
-23.6637	-0.284665	-23.849	-23.2239
-23.6615	-0.28474	-23.847	-23.224
-23.6594	-0.284333	-23.845	-23.2252
-23.6572	-0.283355	-23.843	-23.225
-23.655	-0.283709	-23.841	-23.224
-23.6528	-0.282706	-23.839	-23.2247
-23.6507	-0.280107	-23.837	-23.2254
-23.6485	-0.278375	-23.835	-23.225
-23.6463	-0.277519	-23.833	-23.2245
-23.6441	-0.279095	-23.831	-23.2232
-23.642	-0.280703	-23.829	-23.2231
-23.6398	-0.279813	-23.827	-23.2235
-23.6376	-0.279644	-23.825	-23.2231
-23.6354	-0.280191	-23.823	-23.223
-23.6333	-0.279766	-23.821	-23.2225
-23.6311	-0.279248	-23.819	-23.2224
-23.6289	-0.279574	-23.817	-23.2219
-23.6267	-0.280424	-23.815	-23.2213
-23.6246	-0.283123	-23.813	-23.2203
-23.6224	-0.28452	-23.811	-23.2206
-23.6202	-0.283362	-23.809	-23.2206
-23.618	-0.281532	-23.807	-23.2201
-23.6159	-0.281852	-23.805	-23.2198
-23.6137	-0.281532	-23.803	-23.2198
-23.6115	-0.281651	-23.801	-23.2209
-23.6093	-0.279963	-23.799	-23.221
-23.6072	-0.281255	-23.797	-23.2204
-23.605	-0.280241	-23.795	-23.2198
-23.6028	-0.279631	-23.793	-23.2194
-23.6006	-0.280272	-23.791	-23.22
-23.5985	-0.279565	-23.789	-23.2206
-23.5963	-0.280232	-23.787	-23.2201
-23.5941	-0.27969	-23.785	-23.2199
-23.5919	-0.278063	-23.783	-23.2199
-23.5898	-0.276612	-23.781	-23.2194
-23.5876	-0.277482	-23.779	-23.2179
-23.5854	-0.278293	-23.777	-23.2172
-23.5832	-0.279939	-23.775	-23.2171
-23.5811	-0.280405	-23.773	-23.2169
-23.5789	-0.279325	-23.771	-23.2175
-23.5767	-0.278207	-23.769	-23.2181
-23.5745	-0.277066	-23.767	-23.2189
-23.5724	-0.275915	-23.765	-23.2189
-23.5702	-0.274759	-23.763	-23.2199
-23.568	-0.275744	-23.761	-23.2199
-23.5658	-0.278612	-23.759	-23.2201
-23.5637	-0.277263	-23.757	-23.2199
-23.5615	-0.276562	-23.755	-23.221
-23.5593	-0.27595	-23.753	-23.2215
-23.5571	-0.276314	-23.751	-23.2207
-23.555	-0.275179	-23.749	-23.2203
-23.5528	-0.27486	-23.747	-23.2211
-23.5506	-0.274879	-23.745	-23.2214
-23.5484	-0.276	-23.743	-23.2212
-23.5463	-0.276745	-23.741	-23.2201
-23.5441	-0.275809	-23.739	-23.2199
-23.5419	-0.274744	-23.737	-23.2185
-23.5397	-0.275832	-23.735	-23.2186
-23.5376	-0.274329	-23.733	-23.2179
-23.5354	-0.272342	-23.731	-23.2184
-23.5332	-0.271103	-23.729	-23.2188
-23.531	-0.270545	-23.727	-23.2184
-23.5289	-0.269893	-23.725	-23.2193
-23.5267	-0.271288	-23.723	-23.22
-23.5245	-0.272017	-23.721	-23.2181
-23.5223	-0.271467	-23.719	-23.2156
-23.5201	-0.272084	-23.717	-23.2151
-23.518	-0.272342	-23.715	-23.2149
-23.5158	-0.271116	-23.713	-23.2161
-23.5136	-0.271493	-23.711	-23.2167
-23.5114	-0.270233	-23.709	-23.2173
-23.5093	-0.271505	-23.707	-23.2182
-23.5071	-0.271181	-23.705	-23.2181
-23.5049	-0.272295	-23.703	-23.2185
-23.5027	-0.272335	-23.701	-23.2198
-23.5006	-0.271361	-23.699	-23.2193
-23.4984	-0.269631	-23.697	-23.2204
-23.4962	-0.269268	-23.695	-23.2232
-23.494	-0.269172	-23.693	-23.2248
-23.4919	-0.270327	-23.691	-23.2249
-23.4897	-0.270381	-23.689	-23.2244
-23.4875	-0.269015	-23.687	-23.2239
-23.4853	-0.269165	-23.685	-23.2261
-23.4832	-0.268207	-23.683	-23.2267
-23.481	-0.267845	-23.681	-23.2264
-23.4788	-0.266651	-23.679	-23.2262
-23.4766	-0.266317	-23.677	-23.2269
-23.4745	-0.266518	-23.675	-23.227
-23.4723	-0.268087	-23.673	-23.226
-23.4701	-0.268469	-23.671	-23.226
-23.4679	-0.266632	-23.669	-23.2269
-23.4658	-0.26558	-23.667	-23.2273
-23.4636	-0.264283	-23.665	-23.2272
-23.4614	-0.26428	-23.663	-23.2268
-23.4592	-0.26472	-23.661	-23.2258
-23.4571	-0.263658	-23.659	-23.2246
-23.4549	-0.264909	-23.657	-23.225
-23.4527	-0.265827	-23.655	-23.2252
-23.4505	-0.266054	-23.653	-23.2245
-23.4484	-0.265062	-23.651	-23.2237
-23.4462	-0.263721	-23.649	-23.2235
-23.444	-0.263084	-23.647	-23.2238
-23.4418	-0.264149	-23.645	-23.2248
-23.4397	-0.262367	-23.643	-23.224
-23.4375	-0.26488	-23.641	-23.2242
-23.4353	-0.266476	-23.639	-23.2257
-23.4331	-0.267102	-23.637	-23.2269
-23.431	-0.26852	-23.635	-23.2271
-23.4288	-0.269058	-23.633	-23.2267
-23.4266	-0.269187	-23.631	-23.2274
-23.4244	-0.269859	-23.629	-23.2283
-23.4223	-0.270163	-23.627	-23.2293
-23.4201	-0.270806	-23.625	-23.2308
-23.4179	-0.271453	-23.623	-23.2324
-23.4157	-0.270433	-23.621	-23.2332
-23.4136	-0.270672	-23.619	-23.2342
-23.4114	-0.267073	-23.617	-23.2344
-23.4092	-0.263949	-23.615	-23.2339
-23.407	-0.262531	-23.613	-23.2334
-23.4049	-0.260874	-23.611	-23.2331
-23.4027	-0.25978	-23.609	-23.2328
-23.4005	-0.257269	-23.607	-23.2324
-23.3983	-0.254928	-23.605	-23.233
-23.3962	-0.254033	-23.603	-23.2326
-23.394	-0.253973	-23.601	-23.2323
-23.3918	-0.255903	-23.5991	-23.2306
-23.3896	-0.255574	-23.5971	-23.2295
-23.3875	-0.25641	-23.5951	-23.2286
-23.3853	-0.257124	-23.5931	-23.2284
-23.3831	-0.25769	-23.5911	-23.2282
-23.3809	-0.258515	-23.5891	-23.229
-23.3788	-0.258418	-23.5871	-23.2287
-23.3766	-0.259394	-23.5851	-23.229
-23.3744	-0.261131	-23.5831	-23.2294
-23.3722	-0.26156	-23.5811	-23.2298
-23.3701	-0.260649	-23.5791	-23.2292
-23.3679	-0.260254	-23.5771	-23.2291
-23.3657	-0.259851	-23.5751	-23.2303
-23.3635	-0.261214	-23.5731	-23.2318
-23.3614	-0.262401	-23.5711	-23.2307
-23.3592	-0.262662	-23.5691	-23.2303
-23.357	-0.263002	-23.5671	-23.231
-23.3548	-0.264668	-23.5651	-23.2313
-23.3527	-0.265156	-23.5631	-23.2318
-23.3505	-0.263786	-23.5611	-23.2324
-23.3483	-0.263188	-23.5591	-23.2324
-23.3461	-0.262767	-23.5571	-23.2331
-23.344	-0.261883	-23.5551	-23.2339
-23.3418	-0.261634	-23.5531	-23.2336
-23.3396	-0.261765	-23.5511	-23.2331
-23.3374	-0.262213	-23.5491	-23.2316
-23.3353	-0.261516	-23.5471	-23.2326
-23.3331	-0.259895	-23.5451	-23.2338
-23.3309	-0.260489	-23.5431	-23.2325
-23.3287	-0.259232	-23.5411	-23.2327
-23.3266	-0.258636	-23.5391	-23.2328
-23.3244	-0.259625	-23.5371	-23.2332
-23.3222	-0.258432	-23.5351	-23.2328
-23.32	-0.257243	-23.5331	-23.2335
-23.3179	-0.257335	-23.5311	-23.2328
-23.3157	-0.258443	-23.5291	-23.2323
-23.3135	-0.255718	-23.5271	-23.2323
-23.3113	-0.255433	-23.5251	-23.2331
-23.3092	-0.257199	-23.5231	-23.2337
-23.307	-0.256855	-23.5211	-23.2324
-23.3048	-0.255292	-23.5191	-23.2323
-23.3026	-0.25543	-23.5171	-23.233
-23.3005	-0.256807	-23.5151	-23.2327
-23.2983	-0.257703	-23.5131	-23.2328
-23.2961	-0.257688	-23.5111	-23.2322
-23.2939	-0.256773	-23.5091	-23.2319
-23.2918	-0.254328	-23.5071	-23.2319
-23.2896	-0.25529	-23.5051	-23.2325
-23.2874	-0.254703	-23.5031	-23.2336
-23.2852	-0.254342	-23.5011	-23.2333
-23.2831	-0.254552	-23.4991	-23.2339
-23.2809	-0.254417	-23.4971	-23.2338
-23.2787	-0.255774	-23.4951	-23.2356
-23.2765	-0.255731	-23.4931	-23.2355
-23.2744	-0.2527	-23.4911	-23.2355
-23.2722	-0.253035	-23.4891	-23.2356
-23.27	-0.254189	-23.4871	-23.2357
-23.2678	-0.256653	-23.4851	-23.2368
-23.2657	-0.256841	-23.4831	-23.2377
-23.2635	-0.254373	-23.4811	-23.2376
-23.2613	-0.254091	-23.4791	-23.2368
-23.2591	-0.254425	-23.4771	-23.2374
-23.2569	-0.253988	-23.4751	-23.2377
-23.2548	-0.252322	-23.4731	-23.2385
-23.2526	-0.253081	-23.4711	-23.2394
-23.2504	-0.252961	-23.4691	-23.2392
-23.2482	-0.252472	-23.4671	-23.2387
-23.2461	-0.253159	-23.4651	-23.2389
-23.2439	-0.253293	-23.4631	-23.2397
-23.2417	-0.252784	-23.4611	-23.2398
-23.2395	-0.256514	-23.4591	-23.2391
-23.2374	-0.255875	-23.4571	-23.2399
-23.2352	-0.254286	-23.4551	-23.241
-23.233	-0.254255	-23.4531	-23.2408
-23.2308	-0.253263	-23.4511	-23.2407
-23.2287	-0.251635	-23.4491	-23.2405
-23.2265	-0.251211	-23.4471	-23.2388
-23.2243	-0.25177	-23.4451	-23.2381
-23.2221	-0.251937	-23.4431	-23.2382
-23.22	-0.248892	-23.4411	-23.2388
-23.2178	-0.247757	-23.4391	-23.2386
-23.2156	-0.245842	-23.4371	-23.2388
-23.2134	-0.243978	-23.4351	-23.2392
-23.2113	-0.242205	-23.4331	-23.2397
-23.2091	-0.240862	-23.4311	-23.2387
-23.2069	-0.240915	-23.4291	-23.2391
-23.2047	-0.242396	-23.4271	-23.2412
-23.2026	-0.24185	-23.4251	-23.2418
-23.2004	-0.240053	-23.4231	-23.2421
-23.1982	-0.239824	-23.4211	-23.2419
-23.196	-0.239964	-23.4191	-23.2416
-23.1939	-0.240354	-23.4171	-23.2403
-23.1917	-0.238544	-23.4151	-23.2407
-23.1895	-0.235734	-23.4131	-23.2411
-23.1873	-0.236172	-23.4111	-23.2421
-23.1852	-0.23527	-23.4091	-23.242
-23.183	-0.233893	-23.4071	-23.2434
-23.1808	-0.232745	-23.4051	-23.2447
-23.1786	-0.231223	-23.4031	-23.2431
-23.1765	-0.230193	-23.4011	-23.243
-23.1743	-0.229534	-23.3991	-23.2423
-23.1721	-0.228365	-23.3971	-23.2446
-23.1699	-0.225772	-23.3951	-23.2439
-23.1678	-0.2269	-23.3931	-23.2441
-23.1656	-0.225846	-23.3911	-23.245
-23.1634	-0.226765	-23.3891	-23.2448
-23.1612	-0.225795	-23.3871	-23.2438
-23.1591	-0.226652	-23.3851	-23.2449
-23.1569	-0.226677	-23.3831	-23.245
-23.1547	-0.225716	-23.3811	-23.2439
-23.1525	-0.226377	-23.3791	-23.2442
-23.1504	-0.226448	-23.3771	-23.2436
-23.1482	-0.225288	-23.3751	-23.2428
-23.146	-0.224929	-23.3731	-23.2421
-23.1438	-0.223458	-23.3711	-23.2427
-23.1417	-0.223158	-23.3691	-23.2442
-23.1395	-0.224615	-23.3671	-23.2447
-23.1373	-0.222134	-23.3651	-23.2449
-23.1351	-0.221824	-23.3631	-23.2446
-23.133	-0.221829	-23.3611	-23.2432
-23.1308	-0.221441	-23.3591	-23.2425
-23.1286	-0.221088	-23.3571	-23.2427
-23.1264	-0.22174	-23.3551	-23.2429
-23.1243	-0.221077	-23.3531	-23.2433
-23.1221	-0.222392	-23.3511	-23.244
-23.1199	-0.22447	-23.3491	-23.2452
-23.1177	-0.224051	-23.3471	-23.2453
-23.1156	-0.222396	-23.3451	-23.2455
-23.1134	-0.222881	-23.3431	-23.2467
-23.1112	-0.225749	-23.3411	-23.2471
-23.109	-0.22494	-23.3391	-23.2473
-23.1069	-0.225304	-23.3371	-23.2472
-23.1047	-0.226112	-23.3351	-23.2485
-23.1025	-0.226184	-23.3332	-23.2479
-23.1003	-0.226712	-23.3312	-23.2487
-23.0982	-0.226652	-23.3292	-23.2495
-23.096	-0.224993	-23.3272	-23.2505
-23.0938	-0.224331	-23.3252	-23.25
-23.0916	-0.226524	-23.3232	-23.249
-23.0895	-0.230013	-23.3212	-23.2487
-23.0873	-0.230199	-23.3192	-23.2479
-23.0851	-0.230771	-23.3172	-23.2483
-23.0829	-0.231857	-23.3152	-23.2487
-23.0808	-0.232284	-23.3132	-23.2501
-23.0786	-0.231499	-23.3112	-23.2508
-23.0764	-0.231951	-23.3092	-23.251
-23.0742	-0.232395	-23.3072	-23.2515
-23.0721	-0.231198	-23.3052	-23.2503
-23.0699	-0.23077	-23.3032	-23.2504
-23.0677	-0.230728	-23.3012	-23.2497
-23.0655	-0.2295	-23.2992	-23.2503
-23.0634	-0.230111	-23.2972	-23.2517
-23.0612	-0.228557	-23.2952	-23.2519
-23.059	-0.228861	-23.2932	-23.2522
-23.0568	-0.229313	-23.2912	-23.253
-23.0547	-0.230345	-23.2892	-23.2533
-23.0525	-0.231953	-23.2872	-23.2534
-23.0503	-0.232835	-23.2852	-23.2524
-23.0481	-0.234237	-23.2832	-23.2532
-23.046	-0.236395	-23.2812	-23.2524
-23.0438	-0.238446	-23.2792	-23.2513
-23.0416	-0.23965	-23.2772	-23.2518
-23.0394	-0.236938	-23.2752	-23.2535
-23.0373	-0.238134	-23.2732	-23.2546
-23.0351	-0.237396	-23.2712	-23.2543
-23.0329	-0.239377	-23.2692	-23.2543
-23.0307	-0.238602	-23.2672	-23.2545
-23.0286	-0.238395	-23.2652	-23.2546
-23.0264	-0.238231	-23.2632	-23.2544
-23.0242	-0.238769	-23.2612	-23.2549
-23.022	-0.240058	-23.2592	-23.2553
-23.0199	-0.236958	-23.2572	-23.2555
-23.0177	-0.236605	-23.2552	-23.2564
-23.0155	-0.237792	-23.2532	-23.256
-23.0133	-0.236833	-23.2512	-23.2552
-23.0112	-0.23822	-23.2492	-23.2541
-23.009	-0.236865	-23.2472	-23.2532
-23.0068	-0.234997	-23.2452	-23.2534
-23.0046	-0.235116	-23.2432	-23.2529
-23.0025	-0.235655	-23.2412	-23.2527
-23.0003	-0.235227	-23.2392	-23.2526
-22.9981	-0.234393	-23.2372	-23.2529
-22.9959	-0.234744	-23.2352	-23.2522
-22.9938	-0.23571	-23.2332	-23.2529
-22.9916	-0.235625	-23.2312	-23.2533
-22.9894	-0.234646	-23.2292	-23.2525
-22.9872	-0.235628	-23.2272	-23.2537
-22.9851	-0.235526	-23.2252	-23.2545
-22.9829	-0.236512	-23.2232	-23.2541
-22.9807	-0.237294	-23.2212	-23.2539
-22.9785	-0.237891	-23.2192	-23.2548
-22.9763	-0.238835	-23.2172	-23.256
-22.9742	-0.241817	-23.2152	-23.2552
-22.972	-0.242712	-23.2132	-23.256
-22.9698	-0.241341	-23.2112	-23.256
-22.9676	-0.242048	-23.2092	-23.2554
-22.9655	-0.242535	-23.2072	-23.2568
-22.9633	-0.244286	-23.2052	-23.2585
-22.9611	-0.245144	-23.2032	-23.2602
-22.9589	-0.246384	-23.2012	-23.2603
-22.9568	-0.246936	-23.1992	-23.2602
-22.9546	-0.2458	-23.1972	-23.2613
-22.9524	-0.246285	-23.1952	-23.2612
-22.9502	-0.245869	-23.1932	-23.2612
-22.9481	-0.245181	-23.1912	-23.2624
-22.9459	-0.244959	-23.1892	-23.263
-22.9437	-0.24546	-23.1872	-23.2644
-22.9415	-0.246919	-23.1852	-23.2653
-22.9394	-0.246075	-23.1832	-23.2661
-22.9372	-0.245431	-23.1812	-23.2659
-22.935	-0.24405	-23.1792	-23.2654
-22.9328	-0.244118	-23.1772	-23.2648
-22.9307	-0.243485	-23.1752	-23.2655
-22.9285	-0.243602	-23.1732	-23.2657
-22.9263	-0.243049	-23.1712	-23.2657
-22.9241	-0.244182	-23.1692	-23.2675
-22.922	-0.243866	-23.1672	-23.2675
-22.9198	-0.243662	-23.1652	-23.2669
-22.9176	-0.241569	-23.1632	-23.267
-22.9154	-0.242142	-23.1612	-23.2656
-22.9133	-0.242263	-23.1592	-23.2666
-22.9111	-0.243919	-23.1572	-23.2659
-22.9089	-0.243415	-23.1552	-23.267
-22.9067	-0.241373	-23.1532	-23.2671
-22.9046	-0.240588	-23.1512	-23.2685
-22.9024	-0.240466	-23.1492	-23.2679
-22.9002	-0.241095	-23.1472	-23.2679
-22.898	-0.24116	-23.1452	-23.2682
-22.8959	-0.241516	-23.1432	-23.2687
-22.8937	-0.242295	-23.1412	-23.2688
-22.8915	-0.243697	-23.1392	-23.2684
-22.8893	-0.242704	-23.1372	-23.2697
-22.8872	-0.240804	-23.1352	-23.2691
-22.885	-0.240929	-23.1332	-23.2685
-22.8828	-0.241691	-23.1312	-23.27
-22.8806	-0.240963	-23.1292	-23.2705
-22.8785	-0.24093	-23.1272	-23.2699
-22.8763	-0.241744	-23.1252	-23.2701
-22.8741	-0.240597	-23.1232	-23.2701
-22.8719	-0.240782	-23.1212	-23.2695
-22.8698	-0.238664	-23.1192	-23.2697
-22.8676	-0.23829	-23.1172	-23.2691
-22.8654	-0.237271	-23.1152	-23.2695
-22.8632	-0.238865	-23.1132	-23.27
-22.8611	-0.239446	-23.1112	-23.2716
-22.8589	-0.240593	-23.1092	-23.2715
-22.8567	-0.240354	-23.1072	-23.2722
-22.8545	-0.240889	-23.1052	-23.2705
-22.8524	-0.240797	-23.1032	-23.2703
-22.8502	-0.241503	-23.1012	-23.2715
-22.848	-0.242987	-23.0992	-23.2715
-22.8458	-0.243261	-23.0972	-23.2729
-22.8437	-0.242909	-23.0952	-23.2728
-22.8415	-0.244375	-23.0932	-23.2733
-22.8393	-0.24441	-23.0912	-23.2741
-22.8371	-0.244597	-23.0892	-23.2746
-22.835	-0.243317	-23.0872	-23.275
-22.8328	-0.24189	-23.0852	-23.2746
-22.8306	-0.243047	-23.0832	-23.2739
-22.8284	-0.243487	-23.0812	-23.2743
-22.8263	-0.243318	-23.0792	-23.2741
-22.8241	-0.242952	-23.0772	-23.2742
-22.8219	-0.2432	-23.0752	-23.2729
-22.8197	-0.246656	-23.0732	-23.2738
-22.8176	-0.246096	-23.0712	-23.2736
-22.8154	-0.246454	-23.0693	-23.275
-22.8132	-0.246626	-23.0673	-23.2752
-22.811	-0.246305	-23.0652	-23.2746
-22.8089	-0.248123	-23.0633	-23.2747
-22.8067	-0.249556	-23.0613	-23.2748
-22.8045	-0.250846	-23.0593	-23.275
-22.8023	-0.252467	-23.0573	-23.2747
-22.8002	-0.252577	-23.0553	-23.2751
-22.798	-0.254403	-23.0533	-23.2758
-22.7958	-0.253054	-23.0513	-23.2752
-22.7936	-0.252145	-23.0493	-23.2752
-22.7915	-0.251895	-23.0473	-23.2752
-22.7893	-0.251285	-23.0453	-23.2751
-22.7871	-0.251928	-23.0433	-23.2753
-22.7849	-0.253208	-23.0413	-23.2754
-22.7828	-0.254671	-23.0393	-23.274
-22.7806	-0.254412	-23.0373	-23.2736
-22.7784	-0.253206	-23.0353	-23.273
-22.7762	-0.252475	-23.0333	-23.2734
-22.7741	-0.253984	-23.0313	-23.2747
-22.7719	-0.251575	-23.0293	-23.2742
-22.7697	-0.252782	-23.0273	-23.2737
-22.7675	-0.254847	-23.0253	-23.2741
-22.7654	-0.2558	-23.0233	-23.274
-22.7632	-0.256236	-23.0213	-23.2736
-22.761	-0.253737	-23.0193	-23.2725
-22.7588	-0.251471	-23.0173	-23.2719
-22.7567	-0.250858	-23.0153	-23.2734
-22.7545	-0.252547	-23.0133	-23.2744
-22.7523	-0.252838	-23.0113	-23.2751
-22.7501	-0.252652	-23.0093	-23.2775
-22.748	-0.252584	-23.0073	-23.2776
-22.7458	-0.251928	-23.0053	-23.2775
-22.7436	-0.254308	-23.0033	-23.2774
-22.7414	-0.254141	-23.0013	-23.2789
-22.7393	-0.253993	-22.9993	-23.2792
-22.7371	-0.255049	-22.9973	-23.2787
-22.7349	-0.256977	-22.9953	-23.2794
-22.7327	-0.258395	-22.9933	-23.2803
-22.7306	-0.258008	-22.9913	-23.2805
-22.7284	-0.256559	-22.9893	-23.2802
-22.7262	-0.256947	-22.9873	-23.2794
-22.724	-0.257752	-22.9853	-23.2783
-22.7218	-0.260423	-22.9833	-23.2793
-22.7197	-0.260404	-22.9813	-23.2791
-22.7175	-0.260964	-22.9793	-23.2796
-22.7153	-0.262331	-22.9773	-23.2797
-22.7131	-0.265039	-22.9753	-23.2806
-22.711	-0.263457	-22.9733	-23.2816
-22.7088	-0.263237	-22.9713	-23.2812
-22.7066	-0.262491	-22.9693	-23.2809
-22.7044	-0.262929	-22.9673	-23.2824
-22.7023	-0.264675	-22.9653	-23.2819
-22.7001	-0.266005	-22.9633	-23.2816
-22.6979	-0.265855	-22.9613	-23.2823
-22.6957	-0.266098	-22.9593	-23.2827
-22.6936	-0.267106	-22.9573	-23.2828
-22.6914	-0.266054	-22.9553	-23.2822
-22.6892	-0.265581	-22.9533	-23.283
-22.687	-0.267003	-22.9513	-23.2824
-22.6849	-0.268554	-22.9493	-23.2825
-22.6827	-0.269837	-22.9473	-23.2834
-22.6805	-0.270641	-22.9453	-23.284
-22.6783	-0.269724	-22.9433	-23.2855
-22.6762	-0.270632	-22.9413	-23.2858
-22.674	-0.270443	-22.9393	-23.2865
-22.6718	-0.270081	-22.9373	-23.2881
-22.6696	-0.271969	-22.9353	-23.2884
-22.6675	-0.271003	-22.9333	-23.2872
-22.6653	-0.268999	-22.9313	-23.2877
-22.6631	-0.266822	-22.9293	-23.2878
-22.6609	-0.267212	-22.9273	-23.2894
-22.6588	-0.26823	-22.9253	-23.2898
-22.6566	-0.268724	-22.9233	-23.2918
-22.6544	-0.269654	-22.9213	-23.2928
-22.6522	-0.271979	-22.9193	-23.2934
-22.6501	-0.274395	-22.9173	-23.293
-22.6479	-0.275163	-22.9153	-23.2946
-22.6457	-0.274515	-22.9133	-23.2937
-22.6435	-0.274998	-22.9113	-23.294
-22.6414	-0.276047	-22.9093	-23.2941
-22.6392	-0.27459	-22.9073	-23.294
-22.637	-0.27617	-22.9053	-23.2951
-22.6348	-0.275403	-22.9033	-23.2945
-22.6327	-0.274766	-22.9013	-23.2932
-22.6305	-0.275712	-22.8993	-23.292
-22.6283	-0.276291	-22.8973	-23.2923
-22.6261	-0.276507	-22.8953	-23.2913
-22.624	-0.274346	-22.8933	-23.2903
-22.6218	-0.273834	-22.8913	-23.2906
-22.6196	-0.275388	-22.8893	-23.2905
-22.6174	-0.274724	-22.8873	-23.2919
-22.6153	-0.276172	-22.8853	-23.2921
-22.6131	-0.277538	-22.8833	-23.2927
-22.6109	-0.278527	-22.8813	-23.2935
-22.6087	-0.280677	-22.8793	-23.293
-22.6066	-0.281586	-22.8773	-23.2926
-22.6044	-0.281464	-22.8753	-23.2931
-22.6022	-0.281192	-22.8733	-23.2919
-22.6	-0.281539	-22.8713	-23.2931
-22.5979	-0.282726	-22.8693	-23.2929
-22.5957	-0.284752	-22.8673	-23.2935
-22.5935	-0.285049	-22.8653	-23.2935
-22.5913	-0.285311	-22.8633	-23.2931
-22.5892	-0.28415	-22.8613	-23.2939
-22.587	-0.28308	-22.8593	-23.295
-22.5848	-0.283078	-22.8573	-23.2953
-22.5826	-0.281174	-22.8553	-23.2949
-22.5805	-0.280488	-22.8533	-23.2956
-22.5783	-0.279722	-22.8513	-23.297
-22.5761	-0.280362	-22.8493	-23.2979
-22.5739	-0.279817	-22.8473	-23.2979
-22.5718	-0.279266	-22.8453	-23.2967
-22.5696	-0.278043	-22.8433	-23.2973
-22.5674	-0.277983	-22.8413	-23.2973
-22.5652	-0.2805	-22.8393	-23.2968
-22.5631	-0.283033	-22.8373	-23.2964
-22.5609	-0.284118	-22.8353	-23.2966
-22.5587	-0.286798	-22.8333	-23.295
-22.5565	-0.288248	-22.8313	-23.2949
-22.5544	-0.289007	-22.8293	-23.2967
-22.5522	-0.289908	-22.8273	-23.2954
-22.55	-0.290391	-22.8253	-23.2952
-22.5478	-0.292075	-22.8233	-23.2954
-22.5457	-0.292085	-22.8213	-23.2964
-22.5435	-0.293697	-22.8193	-23.2962
-22.5413	-0.295415	-22.8173	-23.297
-22.5391	-0.293567	-22.8153	-23.2972
-22.537	-0.290279	-22.8133	-23.2967
-22.5348	-0.289021	-22.8113	-23.2968
-22.5326	-0.288614	-22.8093	-23.2983
-22.5304	-0.289362	-22.8073	-23.299
-22.5283	-0.289943	-22.8053	-23.2982
-22.5261	-0.290301	-22.8033	-23.2984
-22.5239	-0.289583	-22.8013	-23.2995
-22.5217	-0.290773	-22.7994	-23.2994
-22.5196	-0.291426	-22.7974	-23.2996
-22.5174	-0.292373	-22.7954	-23.3
-22.5152	-0.291729	-22.7934	-23.3014
-22.513	-0.294138	-22.7914	-23.3013
-22.5109	-0.295967	-22.7894	-23.3029
-22.5087	-0.296102	-22.7874	-23.3035
-22.5065	-0.296741	-22.7854	-23.3036
-22.5043	-0.296392	-22.7834	-23.3034
-22.5022	-0.296943	-22.7814	-23.302
-22.5	-0.297625	-22.7794	-23.3022
-22.4978	-0.299619	-22.7774	-23.3028
-22.4956	-0.297674	-22.7754	-23.3021
-22.4935	-0.297901	-22.7734	-23.303
-22.4913	-0.296791	-22.7714	-23.3021
-22.4891	-0.296133	-22.7694	-23.3031
-22.4869	-0.297996	-22.7674	-23.3023
-22.4848	-0.299137	-22.7654	-23.3034
-22.4826	-0.29853	-22.7634	-23.3031
-22.4804	-0.29944	-22.7614	-23.3028
-22.4782	-0.301443	-22.7594	-23.3037
-22.4761	-0.301965	-22.7574	-23.305
-22.4739	-0.303108	-22.7554	-23.3067
-22.4717	-0.305107	-22.7534	-23.307
-22.4695	-0.305153	-22.7514	-23.3083
-22.4673	-0.303477	-22.7494	-23.309
-22.4652	-0.306462	-22.7474	-23.3079
-22.463	-0.307584	-22.7454	-23.3081
-22.4608	-0.307616	-22.7434	-23.306
-22.4587	-0.309611	-22.7414	-23.3051
-22.4565	-0.311979	-22.7394	-23.3029
-22.4543	-0.310412	-22.7374	-23.3023
-22.4521	-0.308677	-22.7354	-23.3024
-22.4499	-0.309367	-22.7334	-23.3017
-22.4478	-0.307966	-22.7314	-23.3005
-22.4456	-0.306132	-22.7294	-23.2999
-22.4434	-0.309606	-22.7274	-23.3009
-22.4412	-0.310654	-22.7254	-23.3016
-22.4391	-0.310185	-22.7234	-23.3033
-22.4369	-0.309902	-22.7214	-23.3038
-22.4347	-0.30846	-22.7194	-23.3035
-22.4325	-0.307154	-22.7174	-23.3043
-22.4304	-0.307978	-22.7154	-23.3051
-22.4282	-0.309456	-22.7134	-23.3058
-22.426	-0.311913	-22.7114	-23.3052
-22.4238	-0.312348	-22.7094	-23.3054
-22.4217	-0.313912	-22.7074	-23.3055
-22.4195	-0.314467	-22.7054	-23.3046
-22.4173	-0.312517	-22.7034	-23.3043
-22.4151	-0.314551	-22.7014	-23.3046
-22.413	-0.315425	-22.6994	-23.3028
-22.4108	-0.318788	-22.6974	-23.3034
-22.4086	-0.321466	-22.6954	-23.3037
-22.4064	-0.321444	-22.6934	-23.3045
-22.4043	-0.321482	-22.6914	-23.3062
-22.4021	-0.321396	-22.6894	-23.3071
-22.3999	-0.321212	-22.6874	-23.3082
-22.3977	-0.320989	-22.6854	-23.3061
-22.3956	-0.321093	-22.6834	-23.307
-22.3934	-0.322289	-22.6814	-23.3086
-22.3912	-0.322354	-22.6794	-23.308
-22.389	-0.322304	-22.6774	-23.307
-22.3869	-0.32008	-22.6754	-23.307
-22.3847	-0.319113	-22.6734	-23.308
-22.3825	-0.319532	-22.6714	-23.3077
-22.3803	-0.319882	-22.6694	-23.3059
-22.3782	-0.320399	-22.6674	-23.3064
-22.376	-0.32088	-22.6654	-23.3058
-22.3738	-0.320501	-22.6634	-23.3044
-22.3716	-0.322813	-22.6614	-23.3057
-22.3695	-0.321789	-22.6594	-23.3079
-22.3673	-0.321898	-22.6574	-23.308
-22.3651	-0.321785	-22.6554	-23.308
-22.3629	-0.323862	-22.6534	-23.3084
-22.3608	-0.324609	-22.6514	-23.3092
-22.3586	-0.322923	-22.6494	-23.3083
-22.3564	-0.32303	-22.6474	-23.307
-22.3542	-0.323743	-22.6454	-23.3072
-22.3521	-0.32334	-22.6434	-23.307
-22.3499	-0.323324	-22.6414	-23.3069
-22.3477	-0.323368	-22.6394	-23.3083
-22.3455	-0.324751	-22.6374	-23.308
-22.3434	-0.325739	-22.6354	-23.3073
-22.3412	-0.327862	-22.6334	-23.3058
-22.339	-0.328729	-22.6314	-23.3056
-22.3368	-0.329442	-22.6294	-23.305
-22.3347	-0.330541	-22.6274	-23.3058
-22.3325	-0.330789	-22.6254	-23.3066
-22.3303	-0.331027	-22.6234	-23.3074
-22.3281	-0.331196	-22.6214	-23.3078
-22.326	-0.332291	-22.6194	-23.3098
-22.3238	-0.333386	-22.6174	-23.3108
-22.3216	-0.33471	-22.6154	-23.3116
-22.3194	-0.335864	-22.6134	-23.3116
-22.3173	-0.332655	-22.6114	-23.313
-22.3151	-0.332619	-22.6094	-23.3141
-22.3129	-0.333146	-22.6074	-23.3135
-22.3107	-0.332405	-22.6054	-23.3144
-22.3086	-0.33155	-22.6034	-23.3148
-22.3064	-0.333423	-22.6014	-23.3135
-22.3042	-0.336256	-22.5994	-23.3133
-22.302	-0.337343	-22.5974	-23.3121
-22.2999	-0.340658	-22.5954	-23.3114
-22.2977	-0.340838	-22.5934	-23.3111
-22.2955	-0.339322	-22.5914	-23.3111
-22.2933	-0.340961	-22.5894	-23.3106
-22.2912	-0.341817	-22.5874	-23.3097
-22.289	-0.342231	-22.5854	-23.3085
-22.2868	-0.342811	-22.5834	-23.3085
-22.2846	-0.343782	-22.5814	-23.3104
-22.2825	-0.343203	-22.5794	-23.309
-22.2803	-0.342398	-22.5774	-23.3094
-22.2781	-0.342733	-22.5754	-23.3098
-22.2759	-0.341295	-22.5734	-23.309
-22.2738	-0.340301	-22.5714	-23.3089
-22.2716	-0.34055	-22.5694	-23.3086
-22.2694	-0.340953	-22.5674	-23.3084
-22.2672	-0.340528	-22.5654	-23.3079
-22.2651	-0.340113	-22.5634	-23.3081
-22.2629	-0.339884	-22.5614	-23.3073
-22.2607	-0.34206	-22.5594	-23.3068
-22.2585	-0.343537	-22.5574	-23.3057
-22.2564	-0.343275	-22.5554	-23.3052
-22.2542	-0.343174	-22.5534	-23.3055
-22.252	-0.343655	-22.5514	-23.3043
-22.2498	-0.34332	-22.5494	-23.3032
-22.2477	-0.345769	-22.5474	-23.3034
-22.2455	-0.348381	-22.5454	-23.3027
-22.2433	-0.348679	-22.5434	-23.3017
-22.2411	-0.349379	-22.5414	-23.3034
-22.239	-0.350923	-22.5394	-23.3018
-22.2368	-0.351641	-22.5374	-23.302
-22.2346	-0.352152	-22.5355	-23.3023
-22.2324	-0.353397	-22.5335	-23.3032
-22.2303	-0.353088	-22.5315	-23.3017
-22.2281	-0.352695	-22.5295	-23.3025
-22.2259	-0.354756	-22.5275	-23.3033
-22.2237	-0.356373	-22.5255	-23.3038
-22.2216	-0.355455	-22.5235	-23.3038
-22.2194	-0.357029	-22.5215	-23.3034
-22.2172	-0.357599	-22.5195	-23.3016
-22.215	-0.356182	-22.5175	-23.3005
-22.2129	-0.356093	-22.5155	-23.2994
-22.2107	-0.357272	-22.5135	-23.2992
-22.2085	-0.357016	-22.5115	-23.2992
-22.2063	-0.358759	-22.5095	-23.2981
-22.2042	-0.360704	-22.5075	-23.3
-22.202	-0.362898	-22.5055	-23.3005
-22.1998	-0.362683	-22.5035	-23.302
-22.1976	-0.361398	-22.5015	-23.3024
-22.1955	-0.360925	-22.4995	-23.3035
-22.1933	-0.359944	-22.4975	-23.3048
-22.1911	-0.361037	-22.4955	-23.3059
-22.1889	-0.361764	-22.4935	-23.3083
-22.1867	-0.36139	-22.4915	-23.3095
-22.1846	-0.362644	-22.4895	-23.3099
-22.1824	-0.363213	-22.4875	-23.3096
-22.1802	-0.361483	-22.4855	-23.3105
-22.178	-0.359336	-22.4835	-23.3093
-22.1759	-0.357116	-22.4815	-23.307
-22.1737	-0.359486	-22.4795	-23.3067
-22.1715	-0.358236	-22.4775	-23.3063
-22.1693	-0.358707	-22.4755	-23.3055
-22.1672	-0.359199	-22.4735	-23.3054
-22.165	-0.359232	-22.4715	-23.305
-22.1628	-0.359773	-22.4695	-23.3058
-22.1606	-0.361069	-22.4675	-23.3057
-22.1585	-0.360711	-22.4655	-23.3066
-22.1563	-0.360222	-22.4635	-23.3068
-22.1541	-0.36059	-22.4615	-23.3072
-22.1519	-0.362064	-22.4595	-23.3064
-22.1498	-0.362521	-22.4575	-23.3075
-22.1476	-0.362717	-22.4555	-23.3082
-22.1454	-0.363865	-22.4535	-23.3093
-22.1432	-0.362771	-22.4515	-23.3074
-22.1411	-0.362791	-22.4495	-23.3084
-22.1389	-0.364148	-22.4475	-23.3084
-22.1367	-0.363774	-22.4455	-23.3085
-22.1345	-0.363622	-22.4435	-23.3069
-22.1324	-0.364249	-22.4415	-23.3072
-22.1302	-0.365142	-22.4395	-23.3066
-22.128	-0.366308	-22.4375	-23.306
-22.1258	-0.366743	-22.4355	-23.306
-22.1237	-0.367788	-22.4335	-23.3069
-22.1215	-0.368325	-22.4315	-23.308
-22.1193	-0.367551	-22.4295	-23.3083
-22.1171	-0.368312	-22.4275	-23.3084
-22.115	-0.367092	-22.4255	-23.3085
-22.1128	-0.365811	-22.4235	-23.3082
-22.1106	-0.365716	-22.4215	-23.3079
-22.1084	-0.365626	-22.4195	-23.3088
-22.1063	-0.365288	-22.4175	-23.309
-22.1041	-0.364083	-22.4155	-23.3097
-22.1019	-0.362408	-22.4135	-23.3083
-22.0997	-0.363334	-22.4115	-23.3074
-22.0976	-0.364661	-22.4095	-23.3059
-22.0954	-0.36733	-22.4075	-23.3047
-22.0932	-0.368247	-22.4055	-23.3046
-22.091	-0.367864	-22.4035	-23.3038
-22.0889	-0.368009	-22.4015	-23.305
-22.0867	-0.368651	-22.3995	-23.305
-22.0845	-0.371228	-22.3975	-23.3042
-22.0823	-0.373964	-22.3955	-23.3039
-22.0802	-0.374719	-22.3935	-23.3034
-22.078	-0.375102	-22.3915	-23.3031
-22.0758	-0.375641	-22.3895	-23.3038
-22.0736	-0.375928	-22.3875	-23.3045
-22.0715	-0.377909	-22.3855	-23.3047
-22.0693	-0.376475	-22.3835	-23.3051
-22.0671	-0.378155	-22.3815	-23.3051
-22.0649	-0.379527	-22.3795	-23.3044
-22.0628	-0.381367	-22.3775	-23.3038
-22.0606	-0.381232	-22.3755	-23.3036
-22.0584	-0.380856	-22.3735	-23.304
-22.0562	-0.380969	-22.3715	-23.3028
-22.0541	-0.383438	-22.3695	-23.3027
-22.0519	-0.384914	-22.3675	-23.3023
-22.0497	-0.384231	-22.3655	-23.3032
-22.0475	-0.383255	-22.3635	-23.3032
-22.0454	-0.384527	-22.3615	-23.3029
-22.0432	-0.384367	-22.3595	-23.3034
-22.041	-0.385436	-22.3575	-23.3029
-22.0388	-0.384772	-22.3555	-23.3021
-22.0367	-0.385988	-22.3535	-23.3008
-22.0345	-0.38756	-22.3515	-23.3006
-22.0323	-0.387445	-22.3495	-23.3012
-22.0301	-0.386139	-22.3475	-23.302
-22.028	-0.386328	-22.3455	-23.3017
-22.0258	-0.386448	-22.3435	-23.302
-22.0236	-0.384247	-22.3415	-23.3012
-22.0214	-0.385261	-22.3395	-23.3018
-22.0193	-0.386073	-22.3375	-23.3029
-22.0171	-0.386243	-22.3355	-23.3017
-22.0149	-0.386398	-22.3335	-23.3033
-22.0127	-0.388344	-22.3315	-23.3034
-22.0106	-0.387501	-22.3295	-23.3041
-22.0084	-0.387886	-22.3275	-23.3032
-22.0062	-0.390512	-22.3255	-23.3027
-22.004	-0.389332	-22.3235	-23.3032
-22.0019	-0.389724	-22.3215	-23.301
-21.9997	-0.389075	-22.3195	-23.3022
-21.9975	-0.388401	-22.3175	-23.3015
-21.9953	-0.390701	-22.3155	-23.2999
-21.9932	-0.391285	-22.3135	-23.2983
-21.991	-0.392867	-22.3115	-23.2973
-21.9888	-0.39384	-22.3095	-23.2959
-21.9866	-0.394505	-22.3075	-23.295
-21.9845	-0.39558	-22.3055	-23.2945
-21.9823	-0.395177	-22.3035	-23.2944
-21.9801	-0.395742	-22.3015	-23.2948
-21.9779	-0.397651	-22.2995	-23.2941
-21.9758	-0.399242	-22.2975	-23.2936
-21.9736	-0.39983	-22.2955	-23.2938
-21.9714	-0.402735	-22.2935	-23.2939
-21.9692	-0.402836	-22.2915	-23.2954
-21.9671	-0.400745	-22.2895	-23.2978
-21.9649	-0.400636	-22.2875	-23.2978
-21.9627	-0.400295	-22.2855	-23.2974
-21.9605	-0.399917	-22.2835	-23.2978
-21.9584	-0.399965	-22.2815	-23.2983
-21.9562	-0.400015	-22.2795	-23.298
-21.954	-0.400628	-22.2775	-23.299
-21.9518	-0.400982	-22.2755	-23.2998
-21.9497	-0.401098	-22.2735	-23.2998
-21.9475	-0.400191	-22.2715	-23.3003
-21.9453	-0.398353	-22.2695	-23.3004
-21.9431	-0.398575	-22.2676	-23.3001
-21.941	-0.400692	-22.2656	-23.2992
-21.9388	-0.400331	-22.2636	-23.2987
-21.9366	-0.400933	-22.2616	-23.301
-21.9344	-0.400579	-22.2596	-23.3026
-21.9323	-0.401496	-22.2576	-23.3036
-21.9301	-0.401819	-22.2556	-23.3069
-21.9279	-0.401273	-22.2536	-23.3061
-21.9257	-0.401762	-22.2516	-23.3078
-21.9235	-0.402508	-22.2496	-23.3071
-21.9214	-0.403474	-22.2476	-23.3065
-21.9192	-0.402219	-22.2456	-23.3059
-21.917	-0.399899	-22.2436	-23.3056
-21.9148	-0.398772	-22.2416	-23.3059
-21.9127	-0.398321	-22.2396	-23.3053
-21.9105	-0.399778	-22.2376	-23.3055
-21.9083	-0.401737	-22.2356	-23.3048
-21.9061	-0.402772	-22.2336	-23.3032
-21.904	-0.401996	-22.2316	-23.3003
-21.9018	-0.402962	-22.2296	-23.2994
-21.8996	-0.403251	-22.2276	-23.2994
-21.8974	-0.404314	-22.2256	-23.2993
-21.8953	-0.407537	-22.2236	-23.2977
-21.8931	-0.408467	-22.2216	-23.2978
-21.8909	-0.408943	-22.2196	-23.2952
-21.8887	-0.410761	-22.2176	-23.2952
-21.8866	-0.411198	-22.2156	-23.2954
-21.8844	-0.410138	-22.2136	-23.2948
-21.8822	-0.410411	-22.2116	-23.2947
-21.88	-0.410922	-22.2096	-23.2957
-21.8779	-0.412109	-22.2076	-23.2986
-21.8757	-0.412988	-22.2056	-23.3
-21.8735	-0.411972	-22.2036	-23.2897
-21.8713	-0.410095	-22.2016	-23.288
-21.8692	-0.409244	-22.1996	-23.29
-21.867	-0.409164	-22.1976	-23.2902
-21.8648	-0.409025	-22.1956	-23.2919
-21.8626	-0.40938	-22.1936	-23.2923
-21.8605	-0.410998	-22.1916	-23.2918
-21.8583	-0.411767	-22.1896	-23.2912
-21.8561	-0.411393	-22.1876	-23.2912
-21.8539	-0.411504	-22.1856	-23.2914
-21.8518	-0.410769	-22.1836	-23.291
-21.8496	-0.410977	-22.1816	-23.2886
-21.8474	-0.410913	-22.1796	-23.2888
-21.8452	-0.411826	-22.1776	-23.3004
-21.8431	-0.413161	-22.1756	-23.2999
-21.8409	-0.413452	-22.1736	-23.2994
-21.8387	-0.41232	-22.1716	-23.3001
-21.8365	-0.411466	-22.1696	-23.2997
-21.8344	-0.410456	-22.1676	-23.3003
-21.8322	-0.411178	-22.1656	-23.3016
-21.83	-0.41172	-22.1636	-23.3019
-21.8278	-0.413765	-22.1616	-23.3008
-21.8257	-0.412187	-22.1596	-23.2999
-21.8235	-0.412729	-22.1576	-23.2988
-21.8213	-0.413538	-22.1556	-23.2989
-21.8191	-0.414463	-22.1536	-23.2996
-21.817	-0.41677	-22.1516	-23.2994
-21.8148	-0.417191	-22.1496	-23.3005
-21.8126	-0.416589	-22.1476	-23.3
-21.8104	-0.41736	-22.1456	-23.2981
-21.8083	-0.417368	-22.1436	-23.2997
-21.8061	-0.41769	-22.1416	-23.3003
-21.8039	-0.418474	-22.1396	-23.2996
-21.8017	-0.418374	-22.1376	-23.2993
-21.7996	-0.422024	-22.1356	-23.3
-21.7974	-0.423639	-22.1336	-23.303
-21.7952	-0.42446	-22.1316	-23.3023
-21.793	-0.423887	-22.1296	-23.3038
-21.7909	-0.423105	-22.1276	-23.3053
-21.7887	-0.423967	-22.1256	-23.3042
-21.7865	-0.424901	-22.1236	-23.3039
-21.7843	-0.425478	-22.1216	-23.3032
-21.7822	-0.427151	-22.1196	-23.3024
-21.78	-0.428979	-22.1176	-23.3023
-21.7778	-0.427972	-22.1156	-23.3032
-21.7756	-0.426069	-22.1136	-23.3033
-21.7735	-0.428287	-22.1116	-23.3033
-21.7713	-0.42952	-22.1096	-23.3019
-21.7691	-0.430208	-22.1076	-23.3025
-21.7669	-0.431358	-22.1056	-23.3013
-21.7648	-0.431097	-22.1036	-23.3008
-21.7626	-0.432788	-22.1016	-23.3017
-21.7604	-0.434063	-22.0996	-23.3022
-21.7582	-0.431082	-22.0976	-23.3024
-21.7561	-0.428515	-22.0956	-23.3041
-21.7539	-0.428104	-22.0936	-23.3051
-21.7517	-0.42859	-22.0916	-23.3035
-21.7495	-0.426525	-22.0896	-23.3039
-21.7474	-0.426076	-22.0876	-23.303
-21.7452	-0.426465	-22.0856	-23.3032
-21.743	-0.427639	-22.0836	-23.3034
-21.7408	-0.429588	-22.0816	-23.3032
-21.7387	-0.430865	-22.0796	-23.304
-21.7365	-0.431519	-22.0776	-23.3042
-21.7343	-0.434122	-22.0756	-23.3056
-21.7321	-0.437215	-22.0736	-23.306
-21.73	-0.438171	-22.0716	-23.3056
-21.7278	-0.43933	-22.0696	-23.3062
-21.7256	-0.440985	-22.0676	-23.3053
-21.7234	-0.443129	-22.0656	-23.3052
-21.7213	-0.440937	-22.0636	-23.3045
-21.7191	-0.4416	-22.0616	-23.3049
-21.7169	-0.441136	-22.0596	-23.3043
-21.7147	-0.441209	-22.0576	-23.3038
-21.7126	-0.440746	-22.0556	-23.3031
-21.7104	-0.440144	-22.0536	-23.3011
-21.7082	-0.439537	-22.0516	-23.3002
-21.706	-0.440763	-22.0496	-23.3001
-21.7039	-0.44122	-22.0476	-23.2989
-21.7017	-0.443511	-22.0456	-23.2973
-21.6995	-0.443322	-22.0436	-23.2967
-21.6973	-0.444167	-22.0416	-23.2974
-21.6952	-0.444742	-22.0396	-23.2981
-21.693	-0.442919	-22.0376	-23.2966
-21.6908	-0.442123	-22.0356	-23.2962
-21.6886	-0.443277	-22.0336	-23.2968
-21.6865	-0.443678	-22.0316	-23.2972
-21.6843	-0.443733	-22.0296	-23.2965
-21.6821	-0.444659	-22.0276	-23.297
-21.6799	-0.446264	-22.0256	-23.2974
-21.6778	-0.4463	-22.0236	-23.2973
-21.6756	-0.445672	-22.0216	-23.298
-21.6734	-0.4464	-22.0196	-23.2991
-21.6712	-0.446675	-22.0176	-23.2982
-21.669	-0.447828	-22.0156	-23.2984
-21.6669	-0.448546	-22.0136	-23.2997
-21.6647	-0.448639	-22.0116	-23.3
-21.6625	-0.448247	-22.0096	-23.2998
-21.6603	-0.449451	-22.0076	-23.2999
-21.6582	-0.450217	-22.0056	-23.2995
-21.656	-0.448414	-22.0037	-23.3009
-21.6538	-0.448479	-22.0017	-23.3011
-21.6516	-0.448024	-21.9997	-23.3005
-21.6495	-0.449635	-21.9977	-23.3014
-21.6473	-0.449295	-21.9957	-23.3023
-21.6451	-0.449066	-21.9937	-23.3022
-21.6429	-0.448714	-21.9917	-23.3032
-21.6408	-0.450572	-21.9897	-23.3025
-21.6386	-0.45246	-21.9877	-23.302
-21.6364	-0.452553	-21.9857	-23.3022
-21.6342	-0.451556	-21.9837	-23.302
-21.6321	-0.45277	-21.9817	-23.3031
-21.6299	-0.454029	-21.9797	-23.3031
-21.6277	-0.453305	-21.9777	-23.3023
-21.6255	-0.453124	-21.9757	-23.3014
-21.6234	-0.453307	-21.9737	-23.3014
-21.6212	-0.452915	-21.9717	-23.3003
-21.619	-0.455034	-21.9697	-23.299
-21.6168	-0.455696	-21.9677	-23.2995
-21.6147	-0.455388	-21.9657	-23.298
-21.6125	-0.456489	-21.9637	-23.2993
-21.6103	-0.457683	-21.9617	-23.2999
-21.6081	-0.457946	-21.9597	-23.3006
-21.606	-0.458545	-21.9577	-23.2996
[truncated: 35,516 more rows]

## Sheet: Fig. 1e
Fraction 2 volume(mL)	Fraction 2 uV280(mAU)	Fraction1 volume(mL)	Fraction 1 uV280(mAU)
-4.74226	-0.088967	-2.3918	-0.130805
-4.74113	-0.834197	-2.3913	-0.311094
-4.74001	-0.862195	-2.3908	-0.309873
-4.73889	-0.889175	-2.3903	-0.308791
-4.73776	-0.916151	-2.3898	-0.307962
-4.73664	-0.944445	-2.3893	-0.307293
-4.73552	-0.935956	-2.3888	-0.307194
-4.73439	-0.762308	-2.3883	-0.307012
-4.73327	-0.619915	-2.38781	-0.307249
-4.73215	-0.619799	-2.38731	-0.308295
-4.73102	-0.619464	-2.38681	-0.309343
-4.7299	-0.620124	-2.38631	-0.31088
-4.72878	-0.62118	-2.38581	-0.310987
-4.72765	-0.622982	-2.38531	-0.281115
-4.72653	-0.620727	-2.38481	-0.251128
-4.72541	-0.618634	-2.38431	-0.219904
-4.72429	-0.618226	-2.38381	-0.155709
-4.72316	-0.618437	-2.38331	-0.091515
-4.72204	-0.618738	-2.38281	-0.05308
-4.72091	-0.201874	-2.38231	-0.053218
-4.71979	-0.00064	-2.38181	-0.0537
-4.71867	0.001711	-2.38131	-0.054046
-4.71755	0.001569	-2.38081	-0.053687
-4.71642	0.00092	-2.38031	-0.053427
-4.7153	0.000679	-2.37981	-0.053896
-4.71418	-0.000484	-2.37931	-0.054567
-4.71305	-0.001391	-2.37881	-0.055619
-4.71193	-0.001749	-2.37831	-0.057224
-4.71081	-0.001091	-2.37781	-0.058957
-4.70968	-0.000242	-2.37731	-0.060422
-4.70856	-0.0011	-2.37681	-0.062355
-4.70744	-0.002996	-2.37631	-0.065306
-4.70631	-0.002537	-2.37581	-0.068313
-4.70519	-0.000471	-2.37532	-0.071084
-4.70407	0.006651	-2.37481	-0.07433
-4.70294	0.015702	-2.37432	-0.077592
-4.70182	0.026902	-2.37382	-0.080462
-4.7007	0.042789	-2.37332	-0.083694
-4.69957	0.068701	-2.37282	-0.087811
-4.69845	0.088095	-2.37232	-0.092024
-4.69733	0.109088	-2.37182	-0.095819
-4.6962	0.136258	-2.37132	-0.099512
-4.69508	0.174821	-2.37082	-0.103083
-4.69396	0.226546	-2.37032	-0.09837
-4.69283	0.294237	-2.36982	-0.004536
-4.69171	0.387094	-2.36932	-0.009127
-4.69059	0.507003	-2.36882	-0.014328
-4.68947	0.653345	-2.36832	-0.018742
-4.68834	0.802147	-2.36782	-0.024423
-4.68722	0.941994	-2.36732	-0.029717
-4.6861	1.07167	-2.36682	-0.035224
-4.68497	1.19207	-2.36632	-0.04071
-4.68385	1.30364	-2.36582	-0.046199
-4.68273	1.40672	-2.36532	-0.052331
-4.6816	1.50023	-2.36482	-0.058222
-4.68048	1.58195	-2.36432	-0.06442
-4.67936	1.65257	-2.36382	-0.070775
-4.67823	1.71563	-2.36332	-0.076595
-4.67711	1.77302	-2.36282	-0.083411
-4.67599	1.82096	-2.36232	-0.09058
-4.67486	1.85888	-2.36183	-0.097603
-4.67374	1.89588	-2.36133	-0.104627
-4.67262	1.92994	-2.36083	-0.111274
-4.6715	1.95621	-2.36033	-0.117391
-4.67037	1.97128	-2.35983	-0.124041
-4.66925	1.96932	-2.35933	-0.130597
-4.66813	1.95001	-2.35883	-0.136882
-4.667	1.90776	-2.35833	-0.14394
-4.66588	1.8376	-2.35783	-0.151234
-4.66476	1.73893	-2.35733	-0.158398
-4.66363	1.62937	-2.35683	-0.164815
-4.66251	1.52951	-2.35633	-0.171327
-4.66139	1.43703	-2.35583	-0.178231
-4.66026	1.35126	-2.35533	-0.185242
-4.65914	1.27435	-2.35483	-0.192196
-4.65802	1.20795	-2.35433	-0.199294
-4.65689	1.1489	-2.35383	-0.204774
-4.65577	1.09913	-2.35333	-0.210852
-4.65465	1.05842	-2.35283	-0.21622
-4.65352	1.02221	-2.35233	-0.222278
-4.6524	0.987544	-2.35183	-0.227288
-4.65128	0.955672	-2.35133	-0.231849
-4.65015	0.927555	-2.35083	-0.234959
-4.64903	0.903365	-2.35033	-0.238841
-4.64791	0.882126	-2.34983	-0.242847
-4.64679	0.864059	-2.34933	-0.246059
-4.64566	0.849399	-2.34883	-0.249353
-4.64454	0.839904	-2.34834	-0.253233
-4.64342	0.828693	-2.34784	-0.256745
-4.64229	0.818103	-2.34734	-0.260057
-4.64117	0.808038	-2.34684	-0.262254
-4.64005	0.799738	-2.34634	-0.263994
-4.63892	0.79385	-2.34584	-0.266209
-4.6378	0.78663	-2.34534	-0.266277
-4.63668	0.779699	-2.34484	-0.262361
-4.63555	0.775578	-2.34434	-0.255529
-4.63443	0.774238	-2.34384	-0.250681
-4.63331	0.771139	-2.34334	-0.246299
-4.63218	0.766477	-2.34284	-0.245192
-4.63106	0.762065	-2.34234	-0.244519
-4.62994	0.759731	-2.34184	-0.243149
-4.62881	0.755477	-2.34134	-0.239629
-4.62769	0.752947	-2.34084	-0.238206
-4.62657	0.752032	-2.34034	-0.235061
-4.62544	0.752273	-2.33984	-0.230794
-4.62432	0.749556	-2.33934	-0.226384
-4.6232	0.747864	-2.33884	-0.221267
-4.62207	0.746137	-2.33834	-0.215957
-4.62095	0.74195	-2.33784	-0.211446
-4.61983	0.735677	-2.33734	-0.205603
-4.61871	0.73292	-2.33684	-0.198938
-4.61758	0.729651	-2.33635	-0.188578
-4.61646	0.72654	-2.33584	-0.181141
-4.61534	0.722367	-2.33535	-0.176125
-4.61421	0.718386	-2.33485	-0.169729
-4.61309	0.715271	-2.33435	-0.163482
-4.61197	0.712137	-2.33385	-0.157228
-4.61084	0.708572	-2.33335	-0.150723
-4.60972	0.703615	-2.33285	-0.144099
-4.6086	0.699278	-2.33235	-0.136882
-4.60747	0.694187	-2.33185	-0.129063
-4.60635	0.690652	-2.33135	-0.121316
-4.60523	0.685338	-2.33085	-0.113786
-4.6041	0.680632	-2.33035	-0.105111
-4.60298	0.67537	-2.32985	-0.095988
-4.60186	0.669002	-2.32935	-0.086415
-4.60073	0.661492	-2.32885	-0.077189
-4.59961	0.656234	-2.32835	-0.06863
-4.59849	0.649695	-2.32785	-0.060474
-4.59736	0.643869	-2.32735	-0.052459
-4.59624	0.637899	-2.32685	-0.045208
-4.59512	0.63128	-2.32635	-0.037641
-4.59399	0.624487	-2.32585	-0.03155
-4.59287	0.618913	-2.32535	-0.025472
-4.59175	0.614376	-2.32485	-0.01893
-4.59063	0.609336	-2.32435	-0.012084
-4.5895	0.602629	-2.32385	-0.005079
-4.58838	0.595204	-2.32335	0.002802
-4.58726	0.587447	-2.32286	0.010378
-4.58613	0.579883	-2.32236	0.017959
-4.58501	0.571384	-2.32186	0.027669
-4.58389	0.563135	-2.32136	0.033109
-4.58276	0.555583	-2.32086	0.038026
-4.58164	0.549103	-2.32036	0.041844
-4.58052	0.542769	-2.31986	0.041525
-4.57939	0.53415	-2.31936	0.037482
-4.57827	0.526839	-2.31886	0.034389
-4.57715	0.519424	-2.31836	0.032019
-4.57602	0.510298	-2.31786	0.032024
-4.5749	0.502504	-2.31736	0.033386
-4.57378	0.495753	-2.31686	0.03474
-4.57266	0.487685	-2.31636	0.034058
-4.57153	0.480331	-2.31586	0.03385
-4.57041	0.474594	-2.31536	0.033005
-4.56928	0.467363	-2.31486	0.031019
-4.56816	0.459475	-2.31436	0.028116
-4.56704	0.449992	-2.31386	0.024772
-4.56592	0.442162	-2.31336	0.021916
-4.56479	0.436174	-2.31286	0.020436
-4.56367	0.429158	-2.31236	0.018118
-4.56255	0.42352	-2.31186	0.015559
-4.56142	0.416752	-2.31136	0.01057
-4.5603	0.411403	-2.31086	0.006805
-4.55918	0.40669	-2.31037	0.004967
-4.55805	0.40225	-2.30986	0.001573
-4.55693	0.396883	-2.30937	-0.002145
-4.55581	0.391958	-2.30887	-0.00613
-4.55468	0.389048	-2.30837	-0.009711
-4.55356	0.387501	-2.30787	-0.013821
-4.55244	0.385195	-2.30737	-0.017525
-4.55131	0.384356	-2.30687	-0.022215
-4.55019	0.383248	-2.30637	-0.027685
-4.54907	0.381414	-2.30587	-0.033271
-4.54795	0.379542	-2.30537	-0.039676
-4.54682	0.37709	-2.30487	-0.045668
-4.5457	0.375221	-2.30437	-0.052022
-4.54458	0.373056	-2.30387	-0.058455
-4.54345	0.371359	-2.30337	-0.064724
-4.54233	0.372022	-2.30287	-0.07112
-4.5412	0.37293	-2.30237	-0.076621
-4.54008	0.372484	-2.30187	-0.082008
-4.53896	0.372943	-2.30137	-0.087395
-4.53784	0.37372	-2.30087	-0.092799
-4.53671	0.37428	-2.30037	-0.098368
-4.53559	0.37656	-2.29987	-0.103414
-4.53447	0.376845	-2.29937	-0.108275
-4.53334	0.376835	-2.29887	-0.113475
-4.53222	0.378609	-2.29837	-0.119071
-4.5311	0.379962	-2.29787	-0.124838
-4.52997	0.379722	-2.29738	-0.131012
-4.52885	0.378649	-2.29688	-0.139533
-4.52773	0.376773	-2.29638	-0.145455
-4.5266	0.376148	-2.29588	-0.150336
-4.52548	0.376383	-2.29538	-0.154397
-4.52436	0.375614	-2.29488	-0.157644
-4.52323	0.376705	-2.29438	-0.160245
-4.52211	0.378193	-2.29388	-0.163297
-4.52099	0.37869	-2.29338	-0.166573
-4.51987	0.380131	-2.29288	-0.169135
-4.51874	0.380703	-2.29238	-0.171663
-4.51762	0.381606	-2.29188	-0.174526
-4.5165	0.379365	-2.29138	-0.177414
-4.51537	0.379243	-2.29088	-0.180061
-4.51425	0.378764	-2.29038	-0.182585
-4.51313	0.378529	-2.28988	-0.185107
-4.512	0.378044	-2.28938	-0.186537
-4.51088	0.37685	-2.28888	-0.188175
-4.50976	0.376049	-2.28838	-0.190915
-4.50863	0.375617	-2.28788	-0.194175
-4.50751	0.376969	-2.28738	-0.197333
-4.50639	0.376642	-2.28688	-0.200987
-4.50526	0.376851	-2.28638	-0.205523
-4.50414	0.376597	-2.28588	-0.209808
-4.50302	0.377855	-2.28538	-0.213778
-4.50189	0.381575	-2.28488	-0.216531
-4.50077	0.386547	-2.28438	-0.218554
-4.49965	0.389738	-2.28389	-0.220272
-4.49852	0.392552	-2.28339	-0.222613
-4.4974	0.392228	-2.28289	-0.224478
-4.49628	0.392335	-2.28239	-0.226912
-4.49515	0.391049	-2.28189	-0.229293
-4.49403	0.389556	-2.28139	-0.231355
-4.49291	0.387925	-2.28089	-0.232707
-4.49179	0.384637	-2.28039	-0.234451
-4.49066	0.381654	-2.27989	-0.236757
-4.48954	0.379418	-2.27939	-0.238337
-4.48842	0.375082	-2.27889	-0.240637
-4.48729	0.372104	-2.27839	-0.242286
-4.48617	0.368388	-2.27789	-0.243156
-4.48505	0.365462	-2.27739	-0.244528
-4.48392	0.362	-2.27689	-0.245911
-4.4828	0.356277	-2.27639	-0.247544
-4.48168	0.352144	-2.27589	-0.248483
-4.48055	0.346552	-2.27539	-0.249178
-4.47943	0.340821	-2.27489	-0.249951
-4.47831	0.335247	-2.27439	-0.251676
-4.47718	0.327183	-2.27389	-0.25318
-4.47606	0.316688	-2.27339	-0.255244
-4.47494	0.307756	-2.27289	-0.256305
-4.47381	0.299504	-2.27239	-0.256729
-4.47269	0.293298	-2.27189	-0.257495
-4.47157	0.286821	-2.2714	-0.257915
-4.47044	0.283926	-2.27089	-0.258528
-4.46932	0.278481	-2.2704	-0.259605
-4.4682	0.272967	-2.2699	-0.260937
-4.46708	0.267869	-2.2694	-0.262986
-4.46595	0.263664	-2.2689	-0.2645
-4.46483	0.258719	-2.2684	-0.265807
-4.46371	0.254366	-2.2679	-0.267157
-4.46258	0.252772	-2.2674	-0.268277
-4.46146	0.250243	-2.2669	-0.269743
-4.46034	0.244597	-2.2664	-0.270876
-4.45921	0.239995	-2.2659	-0.271838
-4.45809	0.236909	-2.2654	-0.272772
-4.45697	0.232508	-2.2649	-0.273305
-4.45584	0.22827	-2.2644	-0.274176
-4.45472	0.225811	-2.2639	-0.275512
-4.4536	0.221668	-2.2634	-0.276787
-4.45247	0.217839	-2.2629	-0.277671
-4.45135	0.215389	-2.2624	-0.278118
-4.45023	0.212773	-2.2619	-0.278141
-4.4491	0.209289	-2.2614	-0.277693
-4.44798	0.205957	-2.2609	-0.276386
-4.44686	0.202086	-2.2604	-0.274881
-4.44573	0.195433	-2.2599	-0.274056
-4.44461	0.19191	-2.2594	-0.274181
-4.44349	0.188727	-2.2589	-0.274724
-4.44236	0.186892	-2.25841	-0.275254
-4.44124	0.18497	-2.25791	-0.27539
-4.44012	0.183058	-2.25741	-0.276091
-4.439	0.180956	-2.25691	-0.277241
-4.43787	0.176092	-2.25641	-0.27797
-4.43675	0.17199	-2.25591	-0.278852
-4.43563	0.170622	-2.25541	-0.279847
-4.4345	0.169633	-2.25491	-0.280604
-4.43338	0.167734	-2.25441	-0.281902
-4.43226	0.165375	-2.25391	-0.282684
-4.43113	0.162665	-2.25341	-0.283347
-4.43001	0.160223	-2.25291	-0.283951
-4.42889	0.159012	-2.25241	-0.284345
-4.42776	0.156996	-2.25191	-0.284828
-4.42664	0.15344	-2.25141	-0.285462
-4.42552	0.150534	-2.25091	-0.286372
-4.42439	0.147017	-2.25041	-0.287301
-4.42327	0.143391	-2.24991	-0.288314
-4.42215	0.140911	-2.24941	-0.289117
-4.42103	0.138789	-2.24891	-0.289855
-4.4199	0.136054	-2.24841	-0.29048
-4.41878	0.134681	-2.24791	-0.291301
-4.41765	0.132906	-2.24741	-0.292589
-4.41653	0.132564	-2.24691	-0.293933
-4.41541	0.129863	-2.24641	-0.295293
-4.41429	0.126808	-2.24591	-0.297112
-4.41316	0.123369	-2.24541	-0.298684
-4.41204	0.119333	-2.24492	-0.300003
-4.41092	0.116093	-2.24442	-0.301031
-4.40979	0.113984	-2.24392	-0.301958
-4.40867	0.112656	-2.24342	-0.302707
-4.40755	0.111068	-2.24292	-0.3032
-4.40642	0.109743	-2.24242	-0.30436
-4.4053	0.109053	-2.24192	-0.305083
-4.40418	0.107681	-2.24142	-0.305775
-4.40305	0.106459	-2.24092	-0.305273
-4.40193	0.105841	-2.24042	-0.304052
-4.40081	0.103711	-2.23992	-0.303379
-4.39968	0.101322	-2.23942	-0.303027
-4.39856	0.101284	-2.23892	-0.302833
-4.39744	0.099806	-2.23842	-0.303313
-4.39632	0.099823	-2.23792	-0.304664
-4.39519	0.100922	-2.23742	-0.305697
-4.39407	0.100242	-2.23692	-0.307471
-4.39295	0.0978	-2.23642	-0.309768
-4.39182	0.09322	-2.23592	-0.312589
-4.3907	0.090701	-2.23542	-0.31505
-4.38957	0.088301	-2.23492	-0.317146
-4.38845	0.086695	-2.23442	-0.318538
-4.38733	0.086483	-2.23392	-0.319444
-4.38621	0.085299	-2.23342	-0.319894
-4.38508	0.083389	-2.23292	-0.320939
-4.38396	0.080796	-2.23243	-0.321968
-4.38284	0.077436	-2.23192	-0.322227
-4.38171	0.074261	-2.23143	-0.322412
-4.38059	0.071242	-2.23093	-0.322696
-4.37947	0.067131	-2.23043	-0.323021
-4.37834	0.06335	-2.22993	-0.323582
-4.37722	0.060011	-2.22943	-0.323801
-4.3761	0.058855	-2.22893	-0.323972
-4.37497	0.058807	-2.22843	-0.324568
-4.37385	0.056384	-2.22793	-0.325489
-4.37273	0.053983	-2.22743	-0.326388
-4.3716	0.051602	-2.22693	-0.327091
-4.37048	0.048031	-2.22643	-0.327307
-4.36936	0.044288	-2.22593	-0.327497
-4.36824	0.040783	-2.22543	-0.327795
-4.36711	0.038899	-2.22493	-0.327842
-4.36599	0.036531	-2.22443	-0.327782
-4.36486	0.037194	-2.22393	-0.327417
-4.36374	0.038821	-2.22343	-0.326872
-4.36262	0.038664	-2.22293	-0.326788
-4.3615	0.038321	-2.22243	-0.326671
-4.36037	0.037406	-2.22193	-0.326364
-4.35925	0.035775	-2.22143	-0.326224
-4.35813	0.03539	-2.22093	-0.324966
-4.357	0.034926	-2.22043	-0.32475
-4.35588	0.034332	-2.21993	-0.324618
-4.35476	0.033317	-2.21943	-0.323877
-4.35363	0.033136	-2.21894	-0.323161
-4.35251	0.033461	-2.21844	-0.322933
-4.35139	0.031244	-2.21794	-0.323093
-4.35026	0.028916	-2.21744	-0.322549
-4.34914	0.027143	-2.21694	-0.321728
-4.34802	0.027603	-2.21644	-0.321318
-4.34689	0.026731	-2.21594	-0.322569
-4.34577	0.028485	-2.21544	-0.324327
-4.34465	0.028518	-2.21494	-0.326088
-4.34352	0.027604	-2.21444	-0.327141
-4.3424	0.03227	-2.21394	-0.327164
-4.34128	0.042355	-2.21344	-0.326437
-4.34016	0.0409	-2.21294	-0.324972
-4.33903	0.037373	-2.21244	-0.324058
-4.33791	0.035603	-2.21194	-0.323135
-4.33679	0.033948	-2.21144	-0.322134
-4.33566	0.033354	-2.21094	-0.321193
-4.33454	0.033418	-2.21044	-0.320695
-4.33342	0.032239	-2.20994	-0.320347
-4.33229	0.03003	-2.20944	-0.319893
-4.33117	0.030076	-2.20894	-0.319433
-4.33005	0.030561	-2.20844	-0.31945
-4.32892	0.029888	-2.20794	-0.319093
-4.3278	0.029647	-2.20744	-0.318049
-4.32668	0.02909	-2.20694	-0.317353
-4.32555	0.028181	-2.20644	-0.317057
-4.32443	0.026487	-2.20594	-0.317147
-4.32331	0.025482	-2.20545	-0.316303
-4.32219	0.024651	-2.20495	-0.315346
-4.32106	0.021861	-2.20445	-0.314223
-4.31994	0.018516	-2.20395	-0.31294
-4.31881	0.018229	-2.20345	-0.311897
-4.31769	0.018776	-2.20295	-0.311199
-4.31657	0.00545	-2.20245	-0.3106
-4.31545	0.005157	-2.20195	-0.309478
-4.31432	0.004881	-2.20145	-0.308669
-4.3132	0.004075	-2.20095	-0.308287
-4.31208	0.00317	-2.20045	-0.30761
-4.31095	0.002214	-2.19995	-0.306873
-4.30983	0.002027	-2.19945	-0.306022
-4.30871	0.000819	-2.19895	-0.305377
-4.30758	0.000362	-2.19845	-0.30543
-4.30646	-0.000652	-2.19795	-0.305046
-4.30534	-0.002352	-2.19745	-0.304174
-4.30421	-0.002337	-2.19695	-0.303752
-4.30309	-0.002588	-2.19645	-0.303175
-4.30197	-0.004862	-2.19595	-0.302622
-4.30084	-0.006533	-2.19545	-0.301903
-4.29972	-0.005536	-2.19495	-0.300877
-4.2986	-0.006433	-2.19445	-0.300307
-4.29747	-0.007754	-2.19395	-0.300103
-4.29635	-0.008854	-2.19346	-0.299535
-4.29523	-0.007452	-2.19295	-0.29863
-4.29411	-0.007104	-2.19246	-0.298025
-4.29298	-0.008434	-2.19196	-0.297397
-4.29186	-0.009297	-2.19146	-0.296307
-4.29073	-0.01147	-2.19096	-0.294822
-4.28961	-0.012529	-2.19046	-0.293567
-4.28849	-0.012254	-2.18996	-0.292405
-4.28737	-0.012027	-2.18946	-0.291226
-4.28624	-0.012671	-2.18896	-0.290848
-4.28512	-0.014282	-2.18846	-0.290856
-4.284	-0.015332	-2.18796	-0.291335
-4.28287	-0.015347	-2.18746	-0.29175
-4.28175	-0.016187	-2.18696	-0.291784
-4.28063	-0.016605	-2.18646	-0.290836
-4.2795	-0.018835	-2.18596	-0.29043
-4.27838	-0.020141	-2.18546	-0.290396
-4.27726	-0.019976	-2.18496	-0.290154
-4.27613	-0.020164	-2.18446	-0.289646
-4.27501	-0.020465	-2.18396	-0.289307
-4.27389	-0.020452	-2.18346	-0.288844
-4.27276	-0.020558	-2.18296	-0.288711
-4.27164	-0.019989	-2.18246	-0.288842
-4.27052	-0.020839	-2.18196	-0.289041
-4.2694	-0.022404	-2.18146	-0.289243
-4.26827	-0.023203	-2.18096	-0.288602
-4.26715	-0.024532	-2.18046	-0.288605
-4.26602	-0.024917	-2.17997	-0.288872
-4.2649	-0.025342	-2.17947	-0.28953
-4.26378	-0.026888	-2.17897	-0.29025
-4.26266	-0.028647	-2.17847	-0.290725
-4.26153	-0.029915	-2.17797	-0.290569
-4.26041	-0.030183	-2.17747	-0.29099
-4.25929	-0.029749	-2.17697	-0.292163
-4.25816	-0.028492	-2.17647	-0.292673
-4.25704	-0.028221	-2.17597	-0.292804
-4.25592	-0.029887	-2.17547	-0.292952
-4.25479	-0.030206	-2.17497	-0.293504
-4.25367	-0.032097	-2.17447	-0.294189
-4.25255	-0.034166	-2.17397	-0.294444
-4.25142	-0.034336	-2.17347	-0.293919
-4.2503	-0.035388	-2.17297	-0.293656
-4.24918	-0.036158	-2.17247	-0.293681
-4.24805	-0.037901	-2.17197	-0.293542
-4.24693	-0.04062	-2.17147	-0.293453
-4.24581	-0.041326	-2.17097	-0.293535
-4.24468	-0.043074	-2.17047	-0.294274
-4.24356	-0.044668	-2.16997	-0.295071
-4.24244	-0.046358	-2.16947	-0.2957
-4.24132	-0.048796	-2.16897	-0.295863
-4.24019	-0.049081	-2.16847	-0.296059
-4.23907	-0.050049	-2.16797	-0.296515
-4.23795	-0.049622	-2.16748	-0.296945
-4.23682	-0.048908	-2.16697	-0.297414
-4.2357	-0.049212	-2.16648	-0.298187
-4.23458	-0.049416	-2.16598	-0.299107
-4.23345	-0.052112	-2.16548	-0.299438
-4.23233	-0.055366	-2.16498	-0.299984
-4.23121	-0.055402	-2.16448	-0.300917
-4.23008	-0.054221	-2.16398	-0.301167
-4.22896	-0.054262	-2.16348	-0.301371
-4.22784	-0.054603	-2.16298	-0.30163
-4.22671	-0.054078	-2.16248	-0.301723
-4.22559	-0.054587	-2.16198	-0.302095
-4.22447	-0.054359	-2.16148	-0.303396
-4.22334	-0.053774	-2.16098	-0.304851
-4.22222	-0.052321	-2.16048	-0.305328
-4.2211	-0.052976	-2.15998	-0.305263
-4.21997	-0.053098	-2.15948	-0.305787
-4.21885	-0.052581	-2.15898	-0.307225
-4.21773	-0.051985	-2.15848	-0.308727
-4.21661	-0.051955	-2.15798	-0.309827
-4.21548	-0.052079	-2.15748	-0.310707
-4.21436	-0.052185	-2.15698	-0.311398
-4.21324	-0.052028	-2.15648	-0.311873
-4.21211	-0.054212	-2.15598	-0.312549
-4.21099	-0.055748	-2.15548	-0.313669
-4.20987	-0.05788	-2.15498	-0.314619
-4.20874	-0.058251	-2.15449	-0.315116
-4.20762	-0.057188	-2.15399	-0.315981
-4.2065	-0.055118	-2.15349	-0.316946
-4.20537	-0.057485	-2.15299	-0.317823
-4.20425	-0.059142	-2.15249	-0.318323
-4.20313	-0.059683	-2.15199	-0.318486
-4.202	-0.059178	-2.15149	-0.319209
-4.20088	-0.060289	-2.15099	-0.319736
-4.19976	-0.06214	-2.15049	-0.320266
-4.19863	-0.062264	-2.14999	-0.321116
-4.19751	-0.065485	-2.14949	-0.322233
-4.19639	-0.065836	-2.14899	-0.323631
-4.19527	-0.066228	-2.14849	-0.325101
-4.19414	-0.066485	-2.14799	-0.326663
-4.19302	-0.067807	-2.14749	-0.328143
-4.19189	-0.06908	-2.14699	-0.329192
-4.19077	-0.068439	-2.14649	-0.330484
-4.18965	-0.070058	-2.14599	-0.332129
-4.18853	-0.072389	-2.14549	-0.333113
-4.1874	-0.071758	-2.14499	-0.333872
-4.18628	-0.071577	-2.14449	-0.334936
-4.18516	-0.07244	-2.14399	-0.336491
-4.18403	-0.073925	-2.14349	-0.338038
-4.18291	-0.073797	-2.14299	-0.338885
-4.18179	-0.075121	-2.14249	-0.339896
-4.18066	-0.074431	-2.14199	-0.341081
-4.17954	-0.074256	-2.14149	-0.34232
-4.17842	-0.07344	-2.141	-0.343836
-4.17729	-0.076088	-2.1405	-0.345472
-4.17617	-0.077689	-2.14	-0.346363
-4.17505	-0.07839	-2.1395	-0.347092
-4.17392	-0.080682	-2.139	-0.348008
-4.1728	-0.079907	-2.1385	-0.348669
-4.17168	-0.081101	-2.138	-0.349484
-4.17056	-0.081132	-2.1375	-0.350357
-4.16943	-0.083131	-2.137	-0.351255
-4.16831	-0.083731	-2.1365	-0.351889
-4.16718	-0.082835	-2.136	-0.352076
-4.16606	-0.083709	-2.1355	-0.352677
-4.16494	-0.084426	-2.135	-0.35396
-4.16381	-0.085483	-2.1345	-0.355243
-4.16269	-0.088025	-2.134	-0.355599
-4.16157	-0.08944	-2.1335	-0.355593
-4.16045	-0.089337	-2.133	-0.355849
-4.15932	-0.089631	-2.1325	-0.356216
-4.1582	-0.091218	-2.132	-0.356811
-4.15708	-0.092619	-2.1315	-0.357525
-4.15595	-0.094694	-2.131	-0.35715
-4.15483	-0.095719	-2.1305	-0.356206
-4.15371	-0.096053	-2.13	-0.356427
-4.15258	-0.09435	-2.1295	-0.357252
-4.15146	-0.091719	-2.129	-0.357824
-4.15034	-0.088941	-2.12851	-0.357974
-4.14921	-0.087589	-2.128	-0.358374
-4.14809	-0.086842	-2.12751	-0.359376
-4.14697	-0.087254	-2.12701	-0.360084
-4.14584	-0.088024	-2.12651	-0.360789
-4.14472	-0.087862	-2.12601	-0.361491
-4.1436	-0.087002	-2.12551	-0.36226
-4.14248	-0.088736	-2.12501	-0.362854
-4.14135	-0.089066	-2.12451	-0.363005
-4.14023	-0.088828	-2.12401	-0.363091
-4.1391	-0.087952	-2.12351	-0.3638
-4.13798	-0.087858	-2.12301	-0.364407
-4.13686	-0.088421	-2.12251	-0.36486
-4.13574	-0.090744	-2.12201	-0.36563
-4.13461	-0.091446	-2.12151	-0.366753
-4.13349	-0.092162	-2.12101	-0.367631
-4.13237	-0.093861	-2.12051	-0.367938
-4.13124	-0.094726	-2.12001	-0.368293
-4.13012	-0.095421	-2.11951	-0.368503
-4.129	-0.097961	-2.11901	-0.368658
-4.12787	-0.101276	-2.11851	-0.369469
-4.12675	-0.105443	-2.11801	-0.370391
-4.12563	-0.108775	-2.11751	-0.37073
-4.1245	-0.109786	-2.11701	-0.371244
-4.12338	-0.11361	-2.11651	-0.371419
-4.12226	-0.114827	-2.11601	-0.371412
-4.12113	-0.115858	-2.11551	-0.371772
-4.12001	-0.117438	-2.11502	-0.371931
-4.11889	-0.119346	-2.11451	-0.372273
-4.11777	-0.120458	-2.11402	-0.373411
-4.11664	-0.122586	-2.11352	-0.374405
-4.11552	-0.125308	-2.11302	-0.375022
-4.1144	-0.127155	-2.11252	-0.375964
-4.11327	-0.12805	-2.11202	-0.376672
-4.11215	-0.128838	-2.11152	-0.377019
-4.11103	-0.129249	-2.11102	-0.377562
-4.1099	-0.128908	-2.11052	-0.378296
-4.10878	-0.129837	-2.11002	-0.378623
-4.10766	-0.130607	-2.10952	-0.378675
-4.10653	-0.132491	-2.10902	-0.379349
-4.10541	-0.132715	-2.10852	-0.380313
-4.10429	-0.132792	-2.10802	-0.381218
-4.10316	-0.13244	-2.10752	-0.381963
-4.10204	-0.133061	-2.10702	-0.38261
-4.10092	-0.133423	-2.10652	-0.383497
-4.09979	-0.134865	-2.10602	-0.385406
-4.09867	-0.133806	-2.10552	-0.387676
-4.09755	-0.134673	-2.10502	-0.388692
-4.09642	-0.135964	-2.10452	-0.389021
-4.0953	-0.137403	-2.10402	-0.389727
-4.09418	-0.138407	-2.10352	-0.390827
-4.09305	-0.138729	-2.10302	-0.391516
-4.09193	-0.138353	-2.10252	-0.391961
-4.09081	-0.138379	-2.10202	-0.392506
-4.08969	-0.138585	-2.10153	-0.392789
-4.08856	-0.1381	-2.10103	-0.393147
-4.08744	-0.139177	-2.10053	-0.393339
-4.08632	-0.140141	-2.10003	-0.393314
-4.08519	-0.141072	-2.09953	-0.394007
-4.08407	-0.142495	-2.09903	-0.395017
-4.08295	-0.142964	-2.09853	-0.395372
-4.08182	-0.14272	-2.09803	-0.395432
-4.0807	-0.143432	-2.09753	-0.395538
-4.07958	-0.1442	-2.09703	-0.395516
-4.07845	-0.145591	-2.09653	-0.395462
-4.07733	-0.145689	-2.09603	-0.39524
-4.07621	-0.146171	-2.09553	-0.395451
-4.07508	-0.147217	-2.09503	-0.395897
-4.07396	-0.148953	-2.09453	-0.396422
-4.07284	-0.149357	-2.09403	-0.396682
-4.07171	-0.150459	-2.09353	-0.396469
-4.07059	-0.14927	-2.09303	-0.396469
-4.06947	-0.149273	-2.09253	-0.396588
-4.06834	-0.149528	-2.09203	-0.396853
-4.06722	-0.149636	-2.09153	-0.397315
-4.0661	-0.149488	-2.09103	-0.397896
-4.06497	-0.149858	-2.09053	-0.398326
-4.06385	-0.150518	-2.09003	-0.398894
-4.06273	-0.150452	-2.08954	-0.399627
-4.06161	-0.149583	-2.08903	-0.399979
-4.06048	-0.150335	-2.08853	-0.400325
-4.05936	-0.151212	-2.08804	-0.400529
-4.05824	-0.151345	-2.08754	-0.4002
-4.05711	-0.152973	-2.08704	-0.400262
-4.05599	-0.154472	-2.08654	-0.400864
-4.05487	-0.155138	-2.08604	-0.400568
-4.05374	-0.157179	-2.08554	-0.40007
-4.05262	-0.157664	-2.08504	-0.400207
-4.0515	-0.159335	-2.08454	-0.4004
-4.05037	-0.16061	-2.08404	-0.400575
-4.04925	-0.161784	-2.08354	-0.400658
-4.04813	-0.163222	-2.08304	-0.400538
-4.047	-0.164519	-2.08254	-0.400745
-4.04588	-0.165743	-2.08204	-0.400883
-4.04476	-0.167362	-2.08154	-0.400851
-4.04363	-0.168039	-2.08104	-0.400991
-4.04251	-0.17006	-2.08054	-0.400928
-4.04139	-0.169833	-2.08004	-0.401049
-4.04026	-0.17111	-2.07954	-0.401559
-4.03914	-0.173546	-2.07904	-0.401189
-4.03802	-0.175175	-2.07854	-0.401209
-4.0369	-0.177779	-2.07804	-0.401574
-4.03577	-0.178421	-2.07754	-0.401353
-4.03465	-0.177352	-2.07704	-0.401045
-4.03353	-0.176531	-2.07654	-0.401112
-4.0324	-0.176673	-2.07605	-0.40162
-4.03128	-0.176967	-2.07554	-0.40201
-4.03016	-0.177696	-2.07505	-0.402334
-4.02903	-0.1771	-2.07455	-0.402477
-4.02791	-0.177372	-2.07405	-0.402471
-4.02679	-0.177656	-2.07355	-0.402578
-4.02566	-0.178698	-2.07305	-0.403109
-4.02454	-0.178788	-2.07255	-0.404201
-4.02342	-0.178499	-2.07205	-0.40492
-4.02229	-0.178069	-2.07155	-0.405025
-4.02117	-0.178898	-2.07105	-0.405573
-4.02005	-0.179906	-2.07055	-0.406169
-4.01893	-0.181391	-2.07005	-0.406491
-4.0178	-0.180833	-2.06955	-0.406681
-4.01668	-0.182631	-2.06905	-0.406776
-4.01555	-0.183865	-2.06855	-0.407197
-4.01443	-0.183833	-2.06805	-0.407523
-4.01331	-0.184574	-2.06755	-0.408089
-4.01219	-0.184934	-2.06705	-0.4085
-4.01106	-0.185555	-2.06655	-0.408715
-4.00994	-0.186874	-2.06605	-0.408957
-4.00882	-0.187009	-2.06555	-0.409087
-4.00769	-0.185823	-2.06505	-0.409406
-4.00657	-0.186248	-2.06455	-0.409705
-4.00545	-0.186056	-2.06405	-0.409834
-4.00432	-0.186775	-2.06356	-0.410096
-4.0032	-0.187512	-2.06305	-0.410771
-4.00208	-0.187311	-2.06256	-0.41158
-4.00095	-0.187956	-2.06206	-0.411894
-3.99983	-0.188593	-2.06156	-0.411889
-3.99871	-0.189622	-2.06106	-0.41254
-3.99758	-0.190695	-2.06056	-0.413176
-3.99646	-0.191712	-2.06006	-0.413407
-3.99534	-0.191468	-2.05956	-0.413871
-3.99422	-0.191005	-2.05906	-0.414283
-3.99309	-0.191109	-2.05856	-0.414689
-3.99197	-0.191463	-2.05806	-0.415057
-3.99085	-0.191759	-2.05756	-0.415281
-3.98972	-0.191545	-2.05706	-0.415367
-3.9886	-0.192271	-2.05656	-0.415448
-3.98747	-0.192349	-2.05606	-0.415456
-3.98635	-0.194084	-2.05556	-0.415574
-3.98523	-0.195141	-2.05506	-0.415561
-3.98411	-0.1969	-2.05456	-0.415945
-3.98298	-0.199509	-2.05406	-0.416779
-3.98186	-0.200117	-2.05356	-0.41696
-3.98074	-0.201195	-2.05306	-0.417234
-3.97961	-0.201494	-2.05256	-0.418095
-3.97849	-0.201877	-2.05206	-0.418704
-3.97737	-0.202874	-2.05156	-0.418635
-3.97624	-0.203015	-2.05106	-0.41847
-3.97512	-0.202682	-2.05057	-0.41882
-3.974	-0.203495	-2.05007	-0.419011
-3.97287	-0.203205	-2.04956	-0.419223
-3.97175	-0.203111	-2.04907	-0.419875
-3.97063	-0.202551	-2.04857	-0.42027
-3.9695	-0.203373	-2.04807	-0.41995
-3.96838	-0.204741	-2.04757	-0.419425
-3.96726	-0.205784	-2.04707	-0.419322
-3.96613	-0.205686	-2.04657	-0.419478
-3.96501	-0.205691	-2.04607	-0.419662
-3.96389	-0.205822	-2.04557	-0.419885
-3.96277	-0.20675	-2.04507	-0.420297
-3.96164	-0.206177	-2.04457	-0.420521
-3.96052	-0.205391	-2.04407	-0.420815
-3.9594	-0.206268	-2.04357	-0.420579
-3.95827	-0.206286	-2.04307	-0.420345
-3.95715	-0.207172	-2.04257	-0.420258
-3.95603	-0.208276	-2.04207	-0.420372
-3.9549	-0.209333	-2.04157	-0.421159
-3.95378	-0.210257	-2.04107	-0.421559
-3.95266	-0.209892	-2.04057	-0.421705
-3.95153	-0.210164	-2.04007	-0.421662
-3.95041	-0.209685	-2.03957	-0.421441
-3.94929	-0.209987	-2.03907	-0.421597
-3.94816	-0.210109	-2.03857	-0.421835
-3.94704	-0.210135	-2.03807	-0.421273
-3.94592	-0.20992	-2.03757	-0.420599
-3.94479	-0.209963	-2.03708	-0.420364
-3.94367	-0.210767	-2.03658	-0.420437
-3.94255	-0.210762	-2.03608	-0.420786
-3.94143	-0.212315	-2.03558	-0.420845
-3.9403	-0.213132	-2.03508	-0.420816
-3.93918	-0.213382	-2.03458	-0.420812
-3.93805	-0.213851	-2.03408	-0.420764
-3.93693	-0.213577	-2.03358	-0.420543
-3.93581	-0.213589	-2.03308	-0.420729
-3.93469	-0.213776	-2.03258	-0.421047
-3.93356	-0.214112	-2.03208	-0.421417
-3.93244	-0.214164	-2.03158	-0.421707
-3.93132	-0.21533	-2.03108	-0.421415
-3.93019	-0.215626	-2.03058	-0.421398
-3.92907	-0.215591	-2.03008	-0.421804
-3.92795	-0.216687	-2.02958	-0.421845
-3.92682	-0.218075	-2.02908	-0.421513
-3.9257	-0.220878	-2.02858	-0.421474
-3.92458	-0.222125	-2.02808	-0.421226
-3.92345	-0.222941	-2.02758	-0.420757
-3.92233	-0.224645	-2.02708	-0.421262
-3.92121	-0.22618	-2.02658	-0.422108
-3.92008	-0.227309	-2.02608	-0.422559
-3.91896	-0.22748	-2.02558	-0.42232
-3.91784	-0.22804	-2.02508	-0.42218
-3.91671	-0.229078	-2.02459	-0.421858
-3.91559	-0.230407	-2.02408	-0.421365
-3.91447	-0.231701	-2.02359	-0.421465
-3.91335	-0.232422	-2.02309	-0.421873
-3.91222	-0.232776	-2.02259	-0.422342
-3.9111	-0.234072	-2.02209	-0.422765
-3.90998	-0.235237	-2.02159	-0.422877
-3.90885	-0.236967	-2.02109	-0.422893
-3.90773	-0.236533	-2.02059	-0.422542
-3.90661	-0.235763	-2.02009	-0.422059
-3.90548	-0.235181	-2.01959	-0.422
-3.90436	-0.237209	-2.01909	-0.422557
-3.90324	-0.236824	-2.01859	-0.423257
-3.90211	-0.235481	-2.01809	-0.423413
-3.90099	-0.234351	-2.01759	-0.423628
-3.89987	-0.234663	-2.01709	-0.423239
-3.89874	-0.235062	-2.01659	-0.422744
-3.89762	-0.234441	-2.01609	-0.422612
-3.8965	-0.233875	-2.01559	-0.422223
-3.89537	-0.233712	-2.01509	-0.422568
-3.89425	-0.234751	-2.01459	-0.42311
-3.89313	-0.236443	-2.01409	-0.422842
-3.892	-0.237354	-2.01359	-0.422768
-3.89088	-0.236982	-2.01309	-0.423131
-3.88976	-0.23798	-2.01259	-0.423604
-3.88863	-0.237604	-2.01209	-0.424192
-3.88751	-0.235716	-2.01159	-0.424443
-3.88639	-0.237151	-2.0111	-0.42446
-3.88527	-0.236859	-2.01059	-0.424137
-3.88414	-0.235881	-2.0101	-0.424094
-3.88302	-0.236627	-2.0096	-0.42421
-3.8819	-0.238336	-2.0091	-0.424296
-3.88077	-0.239653	-2.0086	-0.424632
-3.87965	-0.239461	-2.0081	-0.424782
-3.87853	-0.241971	-2.0076	-0.424391
-3.8774	-0.244283	-2.0071	-0.423974
-3.87628	-0.24498	-2.0066	-0.423799
-3.87516	-0.243853	-2.0061	-0.424455
-3.87403	-0.243921	-2.0056	-0.424821
-3.87291	-0.246038	-2.0051	-0.424512
-3.87179	-0.247045	-2.0046	-0.424415
-3.87066	-0.249184	-2.0041	-0.424576
-3.86954	-0.248675	-2.0036	-0.424548
-3.86842	-0.246714	-2.0031	-0.424525
-3.86729	-0.245902	-2.0026	-0.424892
-3.86617	-0.246516	-2.0021	-0.42486
-3.86505	-0.246808	-2.0016	-0.425314
-3.86393	-0.246841	-2.0011	-0.425691
-3.8628	-0.250514	-2.0006	-0.426495
-3.86168	-0.24946	-2.0001	-0.42696
-3.86056	-0.251349	-1.9996	-0.42718
-3.85943	-0.252637	-1.9991	-0.427219
-3.85831	-0.253925	-1.9986	-0.427039
-3.85719	-0.254195	-1.99811	-0.42749
-3.85606	-0.253116	-1.99761	-0.427374
-3.85494	-0.252633	-1.99711	-0.427049
-3.85382	-0.251032	-1.99661	-0.427287
-3.85269	-0.251446	-1.99611	-0.427504
-3.85157	-0.251997	-1.99561	-0.42799
-3.85045	-0.254431	-1.99511	-0.428171
-3.84932	-0.256872	-1.99461	-0.428378
-3.8482	-0.256377	-1.99411	-0.428467
-3.84708	-0.256472	-1.99361	-0.428408
-3.84595	-0.257664	-1.99311	-0.428649
-3.84483	-0.258367	-1.99261	-0.428353
-3.84371	-0.259211	-1.99211	-0.428124
-3.84259	-0.261098	-1.99161	-0.427898
-3.84146	-0.261796	-1.99111	-0.427525
-3.84034	-0.262771	-1.99061	-0.428216
-3.83921	-0.26401	-1.99011	-0.428276
-3.83809	-0.263672	-1.98961	-0.427446
-3.83697	-0.264048	-1.98911	-0.427384
-3.83584	-0.264273	-1.98861	-0.427612
-3.83472	-0.26531	-1.98811	-0.427757
-3.8336	-0.265556	-1.98761	-0.428142
-3.83248	-0.264845	-1.98711	-0.427968
-3.83135	-0.265541	-1.98661	-0.427691
-3.83023	-0.267363	-1.98611	-0.427767
-3.82911	-0.268209	-1.98561	-0.428338
-3.82798	-0.268957	-1.98511	-0.428681
-3.82686	-0.269306	-1.98462	-0.429056
-3.82574	-0.271397	-1.98412	-0.429716
-3.82461	-0.270135	-1.98362	-0.429427
-3.82349	-0.270894	-1.98312	-0.428934
-3.82237	-0.272256	-1.98262	-0.429319
-3.82124	-0.271719	-1.98212	-0.429506
-3.82012	-0.272103	-1.98162	-0.429085
-3.819	-0.273327	-1.98112	-0.428781
-3.81787	-0.27182	-1.98062	-0.429031
-3.81675	-0.271902	-1.98012	-0.429324
-3.81563	-0.270363	-1.97962	-0.429581
-3.81451	-0.270733	-1.97912	-0.429266
-3.81338	-0.273226	-1.97862	-0.429251
-3.81226	-0.275945	-1.97812	-0.429423
-3.81114	-0.276669	-1.97762	-0.429714
-3.81001	-0.277461	-1.97712	-0.429702
-3.80889	-0.277055	-1.97662	-0.428987
-3.80777	-0.280556	-1.97612	-0.428674
-3.80664	-0.280066	-1.97562	-0.428071
-3.80552	-0.281216	-1.97512	-0.427837
-3.8044	-0.281101	-1.97462	-0.427838
-3.80327	-0.280757	-1.97412	-0.428037
-3.80215	-0.280251	-1.97362	-0.428044
-3.80103	-0.279628	-1.97312	-0.427974
-3.7999	-0.2814	-1.97263	-0.428031
-3.79878	-0.2838	-1.97212	-0.428072
-3.79766	-0.284445	-1.97162	-0.428194
-3.79653	-0.283817	-1.97113	-0.42786
-3.79541	-0.285019	-1.97063	-0.42777
-3.79429	-0.286463	-1.97013	-0.427714
-3.79316	-0.288438	-1.96963	-0.427543
-3.79204	-0.289446	-1.96913	-0.427229
-3.79092	-0.291671	-1.96863	-0.426822
-3.78979	-0.290349	-1.96813	-0.426504
-3.78867	-0.290107	-1.96763	-0.42683
-3.78755	-0.28869	-1.96713	-0.427033
-3.78642	-0.288962	-1.96663	-0.426995
-3.7853	-0.289118	-1.96613	-0.426861
-3.78418	-0.289075	-1.96563	-0.426979
-3.78306	-0.288271	-1.96513	-0.427464
-3.78193	-0.289993	-1.96463	-0.428302
-3.78081	-0.291714	-1.96413	-0.428893
-3.77969	-0.293239	-1.96363	-0.429144
-3.77856	-0.295599	-1.96313	-0.429722
-3.77744	-0.296385	-1.96263	-0.429982
-3.77632	-0.296493	-1.96213	-0.430119
-3.77519	-0.296191	-1.96163	-0.430513
-3.77407	-0.294358	-1.96113	-0.430494
-3.77295	-0.295235	-1.96063	-0.43022
-3.77182	-0.296152	-1.96013	-0.430468
-3.7707	-0.297007	-1.95964	-0.430148
-3.76958	-0.29602	-1.95914	-0.429347
-3.76845	-0.295963	-1.95863	-0.429476
-3.76733	-0.298197	-1.95814	-0.429776
-3.76621	-0.29908	-1.95764	-0.429727
-3.76509	-0.300756	-1.95714	-0.430075
-3.76396	-0.30209	-1.95664	-0.430739
-3.76284	-0.302355	-1.95614	-0.43064
-3.76172	-0.301033	-1.95564	-0.43025
-3.76059	-0.302042	-1.95514	-0.430009
-3.75947	-0.303212	-1.95464	-0.429906
-3.75835	-0.305619	-1.95414	-0.430176
-3.75722	-0.305463	-1.95364	-0.430181
-3.7561	-0.30513	-1.95314	-0.430181
-3.75498	-0.305602	-1.95264	-0.430195
-3.75385	-0.305407	-1.95214	-0.430379
-3.75273	-0.305729	-1.95164	-0.430492
-3.75161	-0.306866	-1.95114	-0.430325
-3.75048	-0.307638	-1.95064	-0.43039
-3.74936	-0.307922	-1.95014	-0.430631
-3.74824	-0.306015	-1.94964	-0.430759
-3.74711	-0.305794	-1.94914	-0.430661
-3.74599	-0.305926	-1.94864	-0.430669
-3.74487	-0.306395	-1.94814	-0.430143
-3.74374	-0.308727	-1.94764	-0.429895
-3.74262	-0.308029	-1.94714	-0.429515
-3.7415	-0.307886	-1.94664	-0.42957
-3.74037	-0.309074	-1.94615	-0.42971
-3.73925	-0.309466	-1.94565	-0.429648
-3.73813	-0.310728	-1.94515	-0.430198
-3.737	-0.31252	-1.94465	-0.430061
-3.73588	-0.31316	-1.94415	-0.429708
-3.73476	-0.313024	-1.94365	-0.430181
-3.73364	-0.312416	-1.94315	-0.430245
-3.73251	-0.312921	-1.94265	-0.430328
-3.73139	-0.313018	-1.94215	-0.43047
-3.73027	-0.312731	-1.94165	-0.431019
-3.72914	-0.312551	-1.94115	-0.432083
-3.72802	-0.313892	-1.94065	-0.432157
-3.7269	-0.31383	-1.94015	-0.431617
-3.72577	-0.313651	-1.93965	-0.431127
-3.72465	-0.315161	-1.93915	-0.430553
-3.72353	-0.31689	-1.93865	-0.430317
-3.7224	-0.319701	-1.93815	-0.430038
-3.72128	-0.321135	-1.93765	-0.429921
-3.72016	-0.322555	-1.93715	-0.429735
-3.71903	-0.322385	-1.93665	-0.429884
-3.71791	-0.323347	-1.93615	-0.43005
-3.71679	-0.323216	-1.93565	-0.430468
-3.71566	-0.323044	-1.93515	-0.430618
-3.71454	-0.323103	-1.93465	-0.430807
-3.71342	-0.322943	-1.93415	-0.430752
-3.7123	-0.322961	-1.93365	-0.430903
-3.71117	-0.324651	-1.93315	-0.431498
-3.71005	-0.327465	-1.93266	-0.432345
-3.70892	-0.328193	-1.93216	-0.432561
-3.7078	-0.330326	-1.93166	-0.4325
-3.70668	-0.332013	-1.93116	-0.432782
-3.70556	-0.331823	-1.93066	-0.433122
-3.70443	-0.331548	-1.93016	-0.433404
-3.70331	-0.330473	-1.92966	-0.433048
-3.70219	-0.331713	-1.92916	-0.433218
-3.70106	-0.332409	-1.92866	-0.433746
-3.69994	-0.332718	-1.92816	-0.434111
-3.69882	-0.334396	-1.92766	-0.434314
-3.69769	-0.333226	-1.92716	-0.433871
-3.69657	-0.332991	-1.92666	-0.434329
-3.69545	-0.331112	-1.92616	-0.434259
-3.69432	-0.330395	-1.92566	-0.434044
-3.6932	-0.329833	-1.92516	-0.433951
-3.69208	-0.331678	-1.92466	-0.433743
-3.69095	-0.332853	-1.92416	-0.433774
-3.68983	-0.334056	-1.92366	-0.433775
-3.68871	-0.334959	-1.92316	-0.433966
-3.68758	-0.337835	-1.92266	-0.433931
-3.68646	-0.338902	-1.92216	-0.434497
-3.68534	-0.336938	-1.92166	-0.434241
-3.68422	-0.335338	-1.92116	-0.434117
-3.68309	-0.334745	-1.92067	-0.434448
-3.68197	-0.33372	-1.92016	-0.434219
-3.68085	-0.334418	-1.91966	-0.433983
-3.67972	-0.334815	-1.91917	-0.434129
-3.6786	-0.336363	-1.91867	-0.433693
-3.67748	-0.336206	-1.91817	-0.434071
-3.67635	-0.336612	-1.91767	-0.433501
-3.67523	-0.335531	-1.91717	-0.433606
-3.67411	-0.334463	-1.91667	-0.433782
-3.67298	-0.334757	-1.91617	-0.432777
-3.67186	-0.336366	-1.91567	-0.432817
-3.67074	-0.338271	-1.91517	-0.432956
-3.66961	-0.339328	-1.91467	-0.433504
-3.66849	-0.341159	-1.91417	-0.433415
-3.66737	-0.34002	-1.91367	-0.43361
-3.66624	-0.339625	-1.91317	-0.433077
-3.66512	-0.338189	-1.91267	-0.432911
-3.664	-0.3368	-1.91217	-0.432929
-3.66288	-0.335663	-1.91167	-0.432869
-3.66175	-0.332888	-1.91117	-0.433053
-3.66063	-0.332541	-1.91067	-0.433005
-3.6595	-0.33455	-1.91017	-0.432925
-3.65838	-0.334997	-1.90967	-0.43273
-3.65726	-0.336335	-1.90917	-0.433265
-3.65614	-0.336856	-1.90867	-0.432839
-3.65501	-0.337936	-1.90817	-0.432522
-3.65389	-0.339302	-1.90768	-0.432413
-3.65277	-0.340521	-1.90718	-0.432042
-3.65164	-0.342261	-1.90667	-0.43237
-3.65052	-0.344301	-1.90618	-0.432522
-3.6494	-0.344629	-1.90568	-0.432631
-3.64827	-0.345837	-1.90518	-0.432095
-3.64715	-0.344805	-1.90468	-0.432462
-3.64603	-0.345035	-1.90418	-0.43288
-3.6449	-0.344823	-1.90368	-0.432697
-3.64378	-0.345164	-1.90318	-0.432161
-3.64266	-0.347229	-1.90268	-0.431868
-3.64153	-0.346953	-1.90218	-0.431487
-3.64041	-0.347229	-1.90168	-0.431157
-3.63929	-0.349857	-1.90118	-0.431147
-3.63816	-0.351732	-1.90068	-0.43113
-3.63704	-0.352745	-1.90018	-0.431208
-3.63592	-0.353037	-1.89968	-0.431031
-3.63479	-0.352843	-1.89918	-0.4311
-3.63367	-0.353345	-1.89868	-0.430921
-3.63255	-0.352677	-1.89818	-0.430644
-3.63143	-0.352466	-1.89768	-0.43091
-3.6303	-0.352238	-1.89718	-0.431043
-3.62918	-0.352676	-1.89668	-0.431341
-3.62806	-0.351912	-1.89618	-0.43168
-3.62693	-0.35137	-1.89568	-0.431486
-3.62581	-0.352841	-1.89518	-0.431346
-3.62469	-0.354813	-1.89468	-0.431644
-3.62356	-0.353414	-1.89419	-0.431488
-3.62244	-0.353077	-1.89369	-0.431222
-3.62132	-0.35261	-1.89319	-0.431717
-3.62019	-0.353556	-1.89269	-0.43257
-3.61907	-0.353904	-1.89219	-0.432336
-3.61795	-0.353318	-1.89169	-0.43247
-3.61682	-0.352395	-1.89119	-0.433055
-3.6157	-0.35393	-1.89069	-0.433097
-3.61458	-0.352743	-1.89019	-0.432785
-3.61346	-0.351083	-1.88969	-0.432283
-3.61233	-0.351341	-1.88919	-0.432989
-3.61121	-0.352243	-1.88869	-0.432971
-3.61009	-0.353571	-1.88819	-0.432914
-3.60896	-0.35338	-1.88769	-0.432816
-3.60784	-0.354965	-1.88719	-0.432698
-3.60672	-0.355328	-1.88669	-0.432593
-3.60559	-0.355388	-1.88619	-0.432253
-3.60447	-0.354789	-1.88569	-0.432255
-3.60335	-0.355567	-1.88519	-0.432205
-3.60222	-0.356548	-1.88469	-0.432477
-3.6011	-0.355097	-1.88419	-0.432677
-3.59998	-0.35464	-1.88369	-0.433026
-3.59885	-0.355962	-1.88319	-0.432986
-3.59773	-0.356319	-1.88269	-0.431684
-3.59661	-0.357696	-1.88219	-0.431966
-3.59548	-0.357088	-1.88169	-0.431711
-3.59436	-0.357809	-1.88119	-0.431577
-3.59324	-0.358088	-1.8807	-0.431116
-3.59211	-0.359373	-1.8802	-0.431717
-3.59099	-0.360995	-1.8797	-0.432099
-3.58987	-0.362957	-1.8792	-0.431538
-3.58874	-0.364701	-1.8787	-0.431097
-3.58762	-0.365076	-1.8782	-0.43162
-3.5865	-0.367147	-1.8777	-0.431679
-3.58537	-0.36729	-1.8772	-0.43236
-3.58425	-0.367949	-1.8767	-0.432398
-3.58313	-0.368148	-1.8762	-0.432985
-3.58201	-0.368056	-1.8757	-0.433437
-3.58088	-0.369833	-1.8752	-0.433402
-3.57976	-0.371152	-1.8747	-0.43398
-3.57864	-0.369177	-1.8742	-0.434074
-3.57751	-0.369302	-1.8737	-0.434893
-3.57639	-0.36927	-1.8732	-0.435187
-3.57527	-0.368704	-1.8727	-0.43507
-3.57414	-0.368316	-1.8722	-0.434786
-3.57302	-0.368123	-1.8717	-0.434346
-3.5719	-0.36854	-1.8712	-0.434399
-3.57077	-0.370694	-1.8707	-0.43491
-3.56965	-0.370043	-1.8702	-0.435526
-3.56853	-0.369762	-1.8697	-0.435356
-3.5674	-0.367953	-1.8692	-0.435669
-3.56628	-0.365933	-1.86871	-0.436679
-3.56516	-0.363314	-1.8682	-0.436381
-3.56403	-0.362341	-1.8677	-0.43637
-3.56291	-0.360365	-1.86721	-0.436967
-3.56179	-0.358307	-1.86671	-0.436817
-3.56067	-0.356895	-1.86621	-0.436617
-3.55954	-0.357263	-1.86571	-0.436617
-3.55842	-0.357123	-1.86521	-0.437306
-3.55729	-0.358128	-1.86471	-0.437362
-3.55617	-0.358116	-1.86421	-0.436997
-3.55505	-0.35773	-1.86371	-0.436756
-3.55393	-0.358237	-1.86321	-0.436919
-3.5528	-0.358341	-1.86271	-0.437045
-3.55168	-0.359416	-1.86221	-0.437163
-3.55056	-0.360518	-1.86171	-0.437446
-3.54943	-0.361982	-1.86121	-0.437347
-3.54831	-0.363661	-1.86071	-0.437449
-3.54719	-0.36509	-1.86021	-0.437424
-3.54606	-0.365893	-1.85971	-0.437094
-3.54494	-0.366821	-1.85921	-0.436379
-3.54382	-0.367419	-1.85871	-0.43595
-3.54269	-0.368855	-1.85821	-0.43555
-3.54157	-0.3695	-1.85771	-0.435894
-3.54045	-0.373448	-1.85721	-0.435696
-3.53932	-0.374882	-1.85671	-0.436251
-3.5382	-0.375958	-1.85621	-0.436237
-3.53708	-0.377424	-1.85572	-0.436277
-3.53595	-0.380376	-1.85522	-0.435752
-3.53483	-0.381866	-1.85471	-0.435889
-3.53371	-0.382237	-1.85422	-0.436379
-3.53259	-0.382912	-1.85372	-0.43667
-3.53146	-0.383762	-1.85322	-0.436458
-3.53034	-0.383273	-1.85272	-0.436117
-3.52922	-0.384974	-1.85222	-0.436039
-3.52809	-0.386699	-1.85172	-0.436293
-3.52697	-0.387242	-1.85122	-0.436066
-3.52585	-0.388908	-1.85072	-0.435664
-3.52472	-0.389385	-1.85022	-0.436114
-3.5236	-0.388256	-1.84972	-0.435993
-3.52248	-0.388079	-1.84922	-0.435618
-3.52135	-0.388102	-1.84872	-0.4349
-3.52023	-0.386889	-1.84822	-0.435461
-3.51911	-0.386959	-1.84772	-0.435884
-3.51798	-0.388524	-1.84722	-0.435841
-3.51686	-0.390184	-1.84672	-0.436035
-3.51574	-0.389263	-1.84622	-0.436263
-3.51462	-0.3883	-1.84572	-0.435625
-3.51349	-0.38975	-1.84522	-0.436061
-3.51237	-0.389893	-1.84472	-0.436783
-3.51125	-0.389946	-1.84422	-0.437279
-3.51012	-0.389349	-1.84372	-0.436614
-3.509	-0.390284	-1.84322	-0.436577
-3.50787	-0.390705	-1.84272	-0.436388
-3.50675	-0.389261	-1.84223	-0.436424
-3.50563	-0.39108	-1.84173	-0.435963
-3.50451	-0.392276	-1.84123	-0.435734
-3.50338	-0.391317	-1.84073	-0.435432
-3.50226	-0.391712	-1.84023	-0.435154
-3.50114	-0.39188	-1.83973	-0.435384
-3.50001	-0.392636	-1.83923	-0.435991
-3.49889	-0.393936	-1.83873	-0.435557
-3.49777	-0.396492	-1.83823	-0.435899
-3.49664	-0.396563	-1.83773	-0.436008
-3.49552	-0.397707	-1.83723	-0.436109
-3.4944	-0.398456	-1.83673	-0.435622
-3.49327	-0.398216	-1.83623	-0.435893
-3.49215	-0.398427	-1.83573	-0.435914
-3.49103	-0.399439	-1.83523	-0.436031
-3.4899	-0.400001	-1.83473	-0.435679
-3.48878	-0.399482	-1.83423	-0.436202
-3.48766	-0.400881	-1.83373	-0.437252
-3.48653	-0.400857	-1.83323	-0.438101
-3.48541	-0.401668	-1.83273	-0.437985
-3.48429	-0.400713	-1.83223	-0.437966
-3.48317	-0.400042	-1.83173	-0.437494
-3.48204	-0.401322	-1.83123	-0.438218
-3.48092	-0.402874	-1.83073	-0.438402
-3.4798	-0.402811	-1.83023	-0.439131
-3.47867	-0.403897	-1.82973	-0.438996
-3.47755	-0.403747	-1.82923	-0.439351
-3.47643	-0.402467	-1.82873	-0.439479
-3.4753	-0.40222	-1.82824	-0.438895
-3.47418	-0.401545	-1.82774	-0.439386
-3.47306	-0.399912	-1.82724	-0.43942
-3.47193	-0.399566	-1.82674	-0.439194
-3.47081	-0.398424	-1.82624	-0.439286
-3.46969	-0.399102	-1.82574	-0.439179
-3.46856	-0.399026	-1.82524	-0.439154
-3.46744	-0.399644	-1.82474	-0.439102
-3.46632	-0.398521	-1.82424	-0.439835
-3.46519	-0.399028	-1.82374	-0.440613
-3.46407	-0.399846	-1.82324	-0.440133
-3.46295	-0.400642	-1.82274	-0.440079
-3.46183	-0.402774	-1.82224	-0.440498
-3.4607	-0.402172	-1.82174	-0.44129
-3.45958	-0.404446	-1.82124	-0.441025
-3.45845	-0.405702	-1.82074	-0.441251
-3.45733	-0.406906	-1.82024	-0.440783
-3.45621	-0.406414	-1.81974	-0.441229
-3.45509	-0.406163	-1.81924	-0.440921
-3.45396	-0.407068	-1.81874	-0.441291
-3.45284	-0.407506	-1.81824	-0.441486
-3.45172	-0.407706	-1.81774	-0.441805
-3.45059	-0.407069	-1.81724	-0.442291
-3.44947	-0.405953	-1.81675	-0.442508
-3.44835	-0.406821	-1.81625	-0.443247
-3.44722	-0.407872	-1.81574	-0.443034
-3.4461	-0.408303	-1.81525	-0.444014
-3.44498	-0.408861	-1.81475	-0.443796
-3.44385	-0.408799	-1.81425	-0.443246
-3.44273	-0.408964	-1.81375	-0.443725
-3.44161	-0.410187	-1.81325	-0.443891
-3.44048	-0.411415	-1.81275	-0.443748
-3.43936	-0.412022	-1.81225	-0.443867
-3.43824	-0.412563	-1.81175	-0.444342
-3.43711	-0.411682	-1.81125	-0.444414
-3.43599	-0.412542	-1.81075	-0.444615
-3.43487	-0.412659	-1.81025	-0.443727
-3.43375	-0.413147	-1.80975	-0.444622
-3.43262	-0.41208	-1.80925	-0.444305
-3.4315	-0.411142	-1.80875	-0.443476
-3.43038	-0.411218	-1.80825	-0.442974
-3.42925	-0.410572	-1.80775	-0.443919
-3.42813	-0.409366	-1.80725	-0.443822
-3.42701	-0.408811	-1.80675	-0.44355
-3.42588	-0.408979	-1.80625	-0.442782
-3.42476	-0.411041	-1.80575	-0.442601
-3.42364	-0.411621	-1.80525	-0.442099
-3.42251	-0.411086	-1.80475	-0.442142
-3.42139	-0.41046	-1.80425	-0.441705
-3.42027	-0.410515	-1.80375	-0.442042
-3.41914	-0.411045	-1.80326	-0.44299
-3.41802	-0.410983	-1.80276	-0.442401
-3.4169	-0.411446	-1.80226	-0.442732
-3.41577	-0.411526	-1.80176	-0.442683
-3.41465	-0.411668	-1.80126	-0.443118
-3.41353	-0.410991	-1.80076	-0.443816
-3.41241	-0.410315	-1.80026	-0.443808
-3.41128	-0.408825	-1.79976	-0.443706
-3.41016	-0.408944	-1.79926	-0.44375
-3.40903	-0.408845	-1.79876	-0.44336
-3.40791	-0.41066	-1.79826	-0.443257
-3.40679	-0.411908	-1.79776	-0.443591
-3.40566	-0.411978	-1.79726	-0.444211
-3.40454	-0.412926	-1.79676	-0.443946
-3.40342	-0.414735	-1.79626	-0.443571
-3.4023	-0.416762	-1.79576	-0.44368
-3.40117	-0.419003	-1.79526	-0.443264
-3.40005	-0.419456	-1.79476	-0.443268
-3.39893	-0.41923	-1.79426	-0.443638
-3.3978	-0.418938	-1.79376	-0.443759
-3.39668	-0.421823	-1.79326	-0.443007
-3.39556	-0.424565	-1.79276	-0.443397
-3.39443	-0.424706	-1.79226	-0.443116
-3.39331	-0.426215	-1.79176	-0.443405
-3.39219	-0.42725	-1.79126	-0.443578
-3.39106	-0.427482	-1.79076	-0.443907
-3.38994	-0.427304	-1.79026	-0.443247
-3.38882	-0.427517	-1.78977	-0.44319
-3.38769	-0.427033	-1.78927	-0.443474
-3.38657	-0.429103	-1.78877	-0.443873
-3.38545	-0.429887	-1.78827	-0.443767
-3.38433	-0.430505	-1.78777	-0.444152
-3.3832	-0.429857	-1.78727	-0.444782
-3.38208	-0.428923	-1.78677	-0.44461
-3.38096	-0.429858	-1.78627	-0.445154
-3.37983	-0.429758	-1.78577	-0.445562
-3.37871	-0.429804	-1.78527	-0.446529
-3.37759	-0.42902	-1.78477	-0.446084
-3.37646	-0.430081	-1.78427	-0.446512
-3.37534	-0.429611	-1.78377	-0.44644
-3.37422	-0.430328	-1.78327	-0.446599
-3.37309	-0.431864	-1.78277	-0.445808
-3.37197	-0.431191	-1.78227	-0.44647
-3.37085	-0.430879	-1.78177	-0.446863
-3.36972	-0.43132	-1.78127	-0.447416
-3.3686	-0.43118	-1.78077	-0.44774
-3.36748	-0.430597	-1.78027	-0.448763
-3.36635	-0.43155	-1.77977	-0.448219
-3.36523	-0.431386	-1.77927	-0.447974
-3.36411	-0.432468	-1.77877	-0.448252
-3.36298	-0.434785	-1.77827	-0.447596
-3.36186	-0.434805	-1.77778	-0.448794
-3.36074	-0.434406	-1.77727	-0.448637
-3.35961	-0.43412	-1.77677	-0.44869
-3.35849	-0.433761	-1.77628	-0.448085
-3.35737	-0.434469	-1.77578	-0.448099
-3.35625	-0.434415	-1.77528	-0.448189
-3.35512	-0.433092	-1.77478	-0.448418
-3.354	-0.43278	-1.77428	-0.447501
-3.35288	-0.433604	-1.77378	-0.446926
-3.35175	-0.432582	-1.77328	-0.447891
-3.35063	-0.432805	-1.77278	-0.44774
-3.34951	-0.434384	-1.77228	-0.446935
-3.34838	-0.433767	-1.77178	-0.446518
-3.34726	-0.433176	-1.77128	-0.44771
-3.34614	-0.43286	-1.77078	-0.446966
-3.34501	-0.432281	-1.77028	-0.446914
-3.34389	-0.431685	-1.76978	-0.446211
-3.34277	-0.431798	-1.76928	-0.446167
-3.34164	-0.430746	-1.76878	-0.445661
-3.34052	-0.431694	-1.76828	-0.44646
-3.3394	-0.432207	-1.76778	-0.445508
-3.33827	-0.430107	-1.76728	-0.445372
-3.33715	-0.42968	-1.76678	-0.445575
-3.33603	-0.431063	-1.76628	-0.445722
-3.33491	-0.431461	-1.76578	-0.445142
-3.33378	-0.432731	-1.76528	-0.444845
-3.33266	-0.431861	-1.76479	-0.445279
-3.33154	-0.432456	-1.76429	-0.445433
-3.33041	-0.432906	-1.76378	-0.44505
-3.32929	-0.433639	-1.76329	-0.445345
-3.32817	-0.432587	-1.76279	-0.445189
-3.32704	-0.431589	-1.76229	-0.444146
-3.32592	-0.43074	-1.76179	-0.444361
-3.3248	-0.42892	-1.76129	-0.44339
-3.32367	-0.428029	-1.76079	-0.442944
-3.32255	-0.429241	-1.76029	-0.44218
-3.32143	-0.428318	-1.75979	-0.442037
-3.3203	-0.429106	-1.75929	-0.441654
-3.31918	-0.43024	-1.75879	-0.441916
-3.31806	-0.430433	-1.75829	-0.442263
-3.31693	-0.431442	-1.75779	-0.442423
-3.31581	-0.43164	-1.75729	-0.441947
-3.31469	-0.431331	-1.75679	-0.441884
-3.31356	-0.43148	-1.75629	-0.441103
-3.31244	-0.432798	-1.75579	-0.441523
-3.31132	-0.431606	-1.75529	-0.441282
-3.3102	-0.431817	-1.75479	-0.441367
-3.30907	-0.431627	-1.75429	-0.441369
-3.30795	-0.431506	-1.75379	-0.441223
-3.30682	-0.43162	-1.75329	-0.441728
-3.3057	-0.43155	-1.75279	-0.441237
-3.30458	-0.431036	-1.75229	-0.440669
-3.30346	-0.432786	-1.75179	-0.440826
-3.30233	-0.434733	-1.7513	-0.441029
-3.30121	-0.436075	-1.7508	-0.440913
-3.30009	-0.437227	-1.7503	-0.440568
-3.29896	-0.438271	-1.7498	-0.440798
-3.29784	-0.437434	-1.7493	-0.441253
-3.29672	-0.438438	-1.7488	-0.44175
-3.29559	-0.438154	-1.7483	-0.4411
-3.29447	-0.437295	-1.7478	-0.440958
-3.29335	-0.437502	-1.7473	-0.440603
-3.29222	-0.43832	-1.7468	-0.441016
-3.2911	-0.437625	-1.7463	-0.440746
-3.28998	-0.436845	-1.7458	-0.441406
-3.28885	-0.436605	-1.7453	-0.441451
-3.28773	-0.436665	-1.7448	-0.441777
-3.28661	-0.436203	-1.7443	-0.441241
-3.28548	-0.435993	-1.7438	-0.441791
-3.28436	-0.435736	-1.7433	-0.44133
-3.28324	-0.437671	-1.7428	-0.441753
-3.28212	-0.43831	-1.7423	-0.442021
-3.28099	-0.437964	-1.7418	-0.44174
-3.27987	-0.437875	-1.7413	-0.441608
-3.27875	-0.436827	-1.7408	-0.441671
-3.27762	-0.437014	-1.7403	-0.441923
-3.2765	-0.435945	-1.7398	-0.441636
-3.27538	-0.435997	-1.7393	-0.441484
-3.27425	-0.435455	-1.7388	-0.440997
-3.27313	-0.43653	-1.7383	-0.440794
-3.27201	-0.436272	-1.73781	-0.440604
-3.27088	-0.437409	-1.73731	-0.441458
-3.26976	-0.436941	-1.73681	-0.441642
-3.26864	-0.43745	-1.73631	-0.441873
-3.26751	-0.436443	-1.73581	-0.442124
-3.26639	-0.435996	-1.73531	-0.442779
-3.26527	-0.436764	-1.73481	-0.443463
-3.26414	-0.436758	-1.73431	-0.443431
-3.26302	-0.436224	-1.73381	-0.443386
-3.2619	-0.437705	-1.73331	-0.443096
-3.26078	-0.436913	-1.73281	-0.443011
-3.25965	-0.437074	-1.73231	-0.4433
-3.25853	-0.435207	-1.73181	-0.443871
-3.2574	-0.431164	-1.73131	-0.444539
-3.25628	-0.431295	-1.73081	-0.444092
-3.25516	-0.433378	-1.73031	-0.44398
-3.25404	-0.434183	-1.72981	-0.444927
-3.25291	-0.433559	-1.72931	-0.445682
-3.25179	-0.43325	-1.72881	-0.445349
-3.25067	-0.432935	-1.72831	-0.445487
-3.24954	-0.434372	-1.72781	-0.445508
-3.24842	-0.434023	-1.72731	-0.446105
-3.2473	-0.432581	-1.72681	-0.446034
-3.24617	-0.430272	-1.72631	-0.446141
-3.24505	-0.429076	-1.72582	-0.446013
-3.24393	-0.42969	-1.72531	-0.44593
-3.2428	-0.429891	-1.72481	-0.445862
-3.24168	-0.428761	-1.72432	-0.446241
-3.24056	-0.428169	-1.72382	-0.446716
-3.23943	-0.427061	-1.72332	-0.447779
-3.23831	-0.427283	-1.72282	-0.447889
-3.23719	-0.426024	-1.72232	-0.44812
-3.23606	-0.425772	-1.72182	-0.448007
-3.23494	-0.424899	-1.72132	-0.447541
-3.23382	-0.425281	-1.72082	-0.447352
-3.2327	-0.427696	-1.72032	-0.447954
-3.23157	-0.429864	-1.71982	-0.447839
-3.23045	-0.429304	-1.71932	-0.447834
-3.22932	-0.428744	-1.71882	-0.447577
-3.2282	-0.427584	-1.71832	-0.448252
-3.22708	-0.426193	-1.71782	-0.448043
-3.22596	-0.425743	-1.71732	-0.447907
-3.22483	-0.423872	-1.71682	-0.447697
-3.22371	-0.42206	-1.71632	-0.447261
-3.22259	-0.424371	-1.71582	-0.448007
-3.22146	-0.425543	-1.71532	-0.447705
-3.22034	-0.426535	-1.71482	-0.448005
-3.21922	-0.426392	-1.71432	-0.447635
-3.21809	-0.425338	-1.71382	-0.448075
-3.21697	-0.425371	-1.71332	-0.44808
-3.21585	-0.426934	-1.71283	-0.448311
-3.21472	-0.426244	-1.71233	-0.447845
-3.2136	-0.427135	-1.71182	-0.447433
-3.21248	-0.428365	-1.71133	-0.447595
-3.21135	-0.427961	-1.71083	-0.447587
-3.21023	-0.42788	-1.71033	-0.447896
-3.20911	-0.428468	-1.70983	-0.448257
-3.20798	-0.429067	-1.70933	-0.448767
-3.20686	-0.430138	-1.70883	-0.449358
-3.20574	-0.428953	-1.70833	-0.449872
-3.20461	-0.427891	-1.70783	-0.450456
-3.20349	-0.427045	-1.70733	-0.44989
-3.20237	-0.428013	-1.70683	-0.449463
-3.20125	-0.427876	-1.70633	-0.449713
-3.20012	-0.427971	-1.70583	-0.449388
-3.199	-0.428945	-1.70533	-0.449106
-3.19788	-0.428421	-1.70483	-0.448707
-3.19675	-0.429943	-1.70433	-0.448356
-3.19563	-0.429926	-1.70383	-0.448806
-3.19451	-0.431463	-1.70333	-0.448728
-3.19338	-0.432645	-1.70283	-0.449321
-3.19226	-0.433774	-1.70233	-0.448922
-3.19114	-0.432687	-1.70183	-0.449096
-3.19001	-0.434117	-1.70133	-0.449305
-3.18889	-0.434196	-1.70083	-0.450094
-3.18777	-0.43354	-1.70033	-0.449963
-3.18664	-0.433735	-1.69983	-0.449474
-3.18552	-0.434372	-1.69934	-0.449325
-3.1844	-0.433469	-1.69884	-0.449091
-3.18328	-0.431933	-1.69834	-0.448156
-3.18215	-0.431151	-1.69784	-0.448127
-3.18103	-0.431801	-1.69734	-0.447587
-3.17991	-0.431786	-1.69684	-0.447579
-3.17878	-0.432454	-1.69634	-0.447413
-3.17766	-0.434675	-1.69584	-0.44781
-3.17654	-0.435648	-1.69534	-0.447254
-3.17541	-0.43627	-1.69484	-0.446797
-3.17429	-0.436271	-1.69434	-0.447033
-3.17317	-0.434588	-1.69384	-0.446947
-3.17204	-0.431942	-1.69334	-0.44689
-3.17092	-0.431073	-1.69284	-0.447371
-3.1698	-0.429924	-1.69234	-0.447188
-3.16867	-0.42805	-1.69184	-0.44747
-3.16755	-0.426769	-1.69134	-0.447635
-3.16643	-0.426973	-1.69084	-0.447293
-3.1653	-0.426	-1.69034	-0.448021
-3.16418	-0.425039	-1.68984	-0.447779
-3.16306	-0.425386	-1.68934	-0.448609
-3.16193	-0.425606	-1.68884	-0.4495
-3.16081	-0.42596	-1.68834	-0.450031
-3.15969	-0.425341	-1.68784	-0.450594
-3.15856	-0.426333	-1.68734	-0.45027
-3.15744	-0.424811	-1.68684	-0.450906
-3.15632	-0.423443	-1.68634	-0.451383
-3.15519	-0.422862	-1.68585	-0.451604
-3.15407	-0.422255	-1.68535	-0.451254
-3.15295	-0.42123	-1.68485	-0.450941
-3.15183	-0.420319	-1.68435	-0.450651
-3.1507	-0.420455	-1.68385	-0.450101
-3.14958	-0.420675	-1.68335	-0.449673
-3.14846	-0.420285	-1.68285	-0.449564
-3.14733	-0.421831	-1.68235	-0.450256
-3.14621	-0.422165	-1.68185	-0.450341
-3.14509	-0.422274	-1.68135	-0.450412
-3.14396	-0.42274	-1.68085	-0.450861
-3.14284	-0.421884	-1.68035	-0.450823
-3.14172	-0.421276	-1.67985	-0.450833
-3.14059	-0.42105	-1.67935	-0.450728
-3.13947	-0.423121	-1.67885	-0.450859
-3.13835	-0.423824	-1.67835	-0.450872
-3.13722	-0.42402	-1.67785	-0.450356
-3.1361	-0.42333	-1.67735	-0.450541
-3.13498	-0.422525	-1.67685	-0.45058
-3.13386	-0.42207	-1.67635	-0.450485
-3.13273	-0.421964	-1.67585	-0.449965
-3.13161	-0.421012	-1.67535	-0.450562
-3.13049	-0.421397	-1.67485	-0.451254
-3.12936	-0.423156	-1.67435	-0.451194
-3.12824	-0.423875	-1.67386	-0.451243
-3.12712	-0.424494	-1.67335	-0.45151
-3.12599	-0.424195	-1.67285	-0.451744
-3.12487	-0.423709	-1.67236	-0.452256
-3.12375	-0.424852	-1.67186	-0.452506
-3.12262	-0.425893	-1.67136	-0.452903
-3.1215	-0.427219	-1.67086	-0.45267
-3.12038	-0.428413	-1.67036	-0.453522
-3.11925	-0.427218	-1.66986	-0.45401
-3.11813	-0.426713	-1.66936	-0.454289
-3.11701	-0.427575	-1.66886	-0.454737
-3.11588	-0.42692	-1.66836	-0.454913
-3.11476	-0.42524	-1.66786	-0.455371
-3.11364	-0.425855	-1.66736	-0.455656
-3.11251	-0.424373	-1.66686	-0.455511
-3.11139	-0.424068	-1.66636	-0.45484
-3.11027	-0.423779	-1.66586	-0.454885
-3.10914	-0.423979	-1.66536	-0.455298
-3.10802	-0.424458	-1.66486	-0.456034
-3.1069	-0.425458	-1.66436	-0.456019
-3.10577	-0.426454	-1.66386	-0.455197
-3.10465	-0.425017	-1.66336	-0.455045
-3.10353	-0.423839	-1.66286	-0.454733
-3.10241	-0.42416	-1.66236	-0.454942
-3.10128	-0.424808	-1.66186	-0.455068
-3.10016	-0.426235	-1.66136	-0.454692
-3.09904	-0.425555	-1.66087	-0.454824
-3.09791	-0.423925	-1.66037	-0.454688
-3.09679	-0.422926	-1.65986	-0.454683
-3.09567	-0.422406	-1.65937	-0.454909
-3.09454	-0.422154	-1.65887	-0.455325
-3.09342	-0.421974	-1.65837	-0.455349
-3.0923	-0.423244	-1.65787	-0.45502
-3.09117	-0.424203	-1.65737	-0.45526
-3.09005	-0.426114	-1.65687	-0.455627
-3.08893	-0.425964	-1.65637	-0.455365
-3.0878	-0.426022	-1.65587	-0.455086
-3.08668	-0.427566	-1.65537	-0.454957
-3.08556	-0.430595	-1.65487	-0.455048
-3.08444	-0.430778	-1.65437	-0.454716
-3.08331	-0.430337	-1.65387	-0.45383
-3.08219	-0.431445	-1.65337	-0.453663
-3.08107	-0.431483	-1.65287	-0.453678
-3.07994	-0.431284	-1.65237	-0.453647
-3.07882	-0.432512	-1.65187	-0.453986
-3.07769	-0.4333	-1.65137	-0.45418
-3.07657	-0.433212	-1.65087	-0.454488
-3.07545	-0.432591	-1.65037	-0.454084
-3.07433	-0.433563	-1.64987	-0.453644
-3.0732	-0.435056	-1.64937	-0.45354
-3.07208	-0.435396	-1.64887	-0.453759
-3.07096	-0.435342	-1.64837	-0.453596
-3.06983	-0.435779	-1.64787	-0.452899
-3.06871	-0.437806	-1.64738	-0.452746
-3.06759	-0.437356	-1.64688	-0.452639
-3.06646	-0.437114	-1.64638	-0.4533
-3.06534	-0.436774	-1.64588	-0.453464
-3.06422	-0.436881	-1.64538	-0.453086
-3.06309	-0.436152	-1.64488	-0.453065
-3.06197	-0.436035	-1.64438	-0.452736
-3.06085	-0.434571	-1.64388	-0.452607
-3.05972	-0.434922	-1.64338	-0.452162
-3.0586	-0.43817	-1.64288	-0.45152
-3.05748	-0.43756	-1.64238	-0.451451
-3.05635	-0.436396	-1.64188	-0.451701
-3.05523	-0.437058	-1.64138	-0.452754
-3.05411	-0.437475	-1.64088	-0.453047
-3.05299	-0.436421	-1.64038	-0.45225
-3.05186	-0.435868	-1.63988	-0.45152
-3.05074	-0.437418	-1.63938	-0.451156
-3.04962	-0.436414	-1.63888	-0.45116
-3.04849	-0.436513	-1.63838	-0.450817
-3.04737	-0.437156	-1.63788	-0.450807
-3.04625	-0.438632	-1.63738	-0.451134
-3.04512	-0.439454	-1.63688	-0.450711
-3.044	-0.440454	-1.63638	-0.45095
-3.04288	-0.441505	-1.63588	-0.450637
-3.04175	-0.442841	-1.63538	-0.451014
-3.04063	-0.442889	-1.63488	-0.451165
-3.03951	-0.441905	-1.63438	-0.450874
-3.03838	-0.441432	-1.63389	-0.450561
-3.03726	-0.440985	-1.63339	-0.450925
-3.03614	-0.440468	-1.63289	-0.451712
-3.03501	-0.439996	-1.63239	-0.451326
-3.03389	-0.439553	-1.63189	-0.451134
-3.03277	-0.440062	-1.63139	-0.451278
-3.03165	-0.440588	-1.63089	-0.45182
-3.03052	-0.440012	-1.63039	-0.45238
-3.0294	-0.440184	-1.62989	-0.452466
-3.02827	-0.441895	-1.62939	-0.452783
-3.02715	-0.443097	-1.62889	-0.453772
-3.02603	-0.441891	-1.62839	-0.454041
-3.02491	-0.441562	-1.62789	-0.454381
-3.02378	-0.440827	-1.62739	-0.454591
-3.02266	-0.442027	-1.62689	-0.454427
-3.02154	-0.439512	-1.62639	-0.454307
-3.02041	-0.437737	-1.62589	-0.453401
-3.01929	-0.43593	-1.62539	-0.453757
-3.01817	-0.434603	-1.62489	-0.454159
-3.01704	-0.432785	-1.62439	-0.454757
-3.01592	-0.433457	-1.62389	-0.454665
-3.0148	-0.433015	-1.62339	-0.454685
-3.01367	-0.433042	-1.62289	-0.455358
-3.01255	-0.434248	-1.62239	-0.455508
-3.01143	-0.434353	-1.62189	-0.455541
-3.0103	-0.434942	-1.62139	-0.454892
-3.00918	-0.434797	-1.62089	-0.454497
-3.00806	-0.43394	-1.6204	-0.454373
-3.00693	-0.433421	-1.6199	-0.454623
-3.00581	-0.433782	-1.6194	-0.455244
-3.00469	-0.434175	-1.6189	-0.455608
-3.00357	-0.432722	-1.6184	-0.456127
-3.00244	-0.431446	-1.6179	-0.456095
-3.00132	-0.430289	-1.6174	-0.456262
-3.0002	-0.431379	-1.6169	-0.456634
-2.99907	-0.432255	-1.6164	-0.456528
-2.99795	-0.431513	-1.6159	-0.456806
-2.99683	-0.431169	-1.6154	-0.457125
-2.9957	-0.430526	-1.6149	-0.457332
-2.99458	-0.43216	-1.6144	-0.457401
-2.99346	-0.432976	-1.6139	-0.457461
-2.99233	-0.433021	-1.6134	-0.457503
-2.99121	-0.432813	-1.6129	-0.457053
-2.99009	-0.432508	-1.6124	-0.456467
-2.98896	-0.434817	-1.6119	-0.456325
-2.98784	-0.434807	-1.6114	-0.456241
-2.98672	-0.43433	-1.6109	-0.456196
-2.98559	-0.431676	-1.6104	-0.45609
-2.98447	-0.431073	-1.6099	-0.456072
-2.98335	-0.431145	-1.6094	-0.456196
-2.98223	-0.432174	-1.6089	-0.456567
-2.9811	-0.43242	-1.60841	-0.456408
-2.97998	-0.431596	-1.6079	-0.455944
-2.97885	-0.431198	-1.60741	-0.456306
-2.97773	-0.43058	-1.60691	-0.456705
-2.97661	-0.432829	-1.60641	-0.456722
-2.97549	-0.433008	-1.60591	-0.456844
-2.97436	-0.431134	-1.60541	-0.456746
-2.97324	-0.431733	-1.60491	-0.456809
-2.97212	-0.432677	-1.60441	-0.456681
-2.97099	-0.434217	-1.60391	-0.456528
-2.96987	-0.435328	-1.60341	-0.456581
-2.96875	-0.435412	-1.60291	-0.45656
-2.96762	-0.435437	-1.60241	-0.456503
-2.9665	-0.436265	-1.60191	-0.456625
-2.96538	-0.435952	-1.60141	-0.456342
-2.96425	-0.43549	-1.60091	-0.456673
-2.96313	-0.43602	-1.60041	-0.456394
-2.96201	-0.436574	-1.59991	-0.456701
-2.96088	-0.438556	-1.59941	-0.456741
-2.95976	-0.439763	-1.59891	-0.456654
-2.95864	-0.440022	-1.59841	-0.45637
-2.95751	-0.440111	-1.59791	-0.455898
-2.95639	-0.440363	-1.59741	-0.456366
-2.95527	-0.440894	-1.59691	-0.456352
-2.95415	-0.441302	-1.59641	-0.45614
-2.95302	-0.441198	-1.59591	-0.456536
-2.9519	-0.441072	-1.59542	-0.456522
-2.95078	-0.44164	-1.59492	-0.456736
-2.94965	-0.444192	-1.59442	-0.456938
-2.94853	-0.44318	-1.59392	-0.456874
-2.94741	-0.443696	-1.59342	-0.456797
-2.94628	-0.44441	-1.59292	-0.456919
-2.94516	-0.444221	-1.59242	-0.456867
-2.94404	-0.444187	-1.59192	-0.456821
-2.94291	-0.44558	-1.59142	-0.456827
-2.94179	-0.444949	-1.59092	-0.456448
-2.94067	-0.446068	-1.59042	-0.456127
-2.93954	-0.445878	-1.58992	-0.455819
-2.93842	-0.445472	-1.58942	-0.456076
-2.9373	-0.446051	-1.58892	-0.456814
-2.93617	-0.446102	-1.58842	-0.457331
-2.93505	-0.446	-1.58792	-0.457857
-2.93393	-0.446041	-1.58742	-0.458777
-2.93281	-0.445593	-1.58692	-0.459533
-2.93168	-0.44638	-1.58642	-0.460083
-2.93056	-0.446594	-1.58592	-0.460481
-2.92943	-0.447779	-1.58542	-0.460787
-2.92831	-0.448864	-1.58492	-0.46066
-2.92719	-0.449785	-1.58442	-0.460942
-2.92606	-0.450151	-1.58392	-0.461317
-2.92494	-0.449713	-1.58342	-0.461268
-2.92382	-0.450595	-1.58292	-0.461441
-2.9227	-0.449601	-1.58242	-0.461192
-2.92157	-0.44656	-1.58193	-0.461011
-2.92045	-0.445349	-1.58143	-0.460632
-2.91933	-0.445693	-1.58093	-0.45982
-2.9182	-0.445313	-1.58043	-0.459418
-2.91708	-0.44499	-1.57993	-0.459392
-2.91596	-0.445024	-1.57943	-0.46014
-2.91483	-0.446127	-1.57893	-0.460105
-2.91371	-0.447933	-1.57843	-0.460107
-2.91259	-0.445956	-1.57793	-0.460333
-2.91146	-0.446479	-1.57743	-0.459904
-2.91034	-0.446228	-1.57693	-0.459386
-2.90922	-0.44532	-1.57643	-0.459815
-2.90809	-0.44484	-1.57593	-0.460185
-2.90697	-0.443849	-1.57543	-0.460367
-2.90585	-0.444123	-1.57493	-0.459892
-2.90473	-0.444686	-1.57443	-0.459863
-2.9036	-0.445197	-1.57393	-0.459855
-2.90248	-0.443715	-1.57343	-0.46028
-2.90136	-0.442798	-1.57293	-0.460458
-2.90023	-0.442047	-1.57243	-0.46034
-2.89911	-0.440156	-1.57193	-0.460431
-2.89799	-0.440069	-1.57143	-0.460894
-2.89686	-0.442125	-1.57093	-0.46091
-2.89574	-0.442452	-1.57043	-0.461096
-2.89462	-0.442573	-1.56993	-0.460864
-2.89349	-0.442685	-1.56943	-0.460492
-2.89237	-0.442796	-1.56893	-0.460536
-2.89125	-0.44236	-1.56844	-0.460627
-2.89012	-0.44082	-1.56794	-0.461011
-2.889	-0.439453	-1.56744	-0.460972
-2.88788	-0.438722	-1.56694	-0.460958
-2.88675	-0.438377	-1.56644	-0.461667
-2.88563	-0.437011	-1.56594	-0.461947
-2.88451	-0.43728	-1.56544	-0.462224
-2.88338	-0.436089	-1.56494	-0.462585
-2.88226	-0.436798	-1.56444	-0.462433
-2.88114	-0.436584	-1.56394	-0.462047
-2.88002	-0.435848	-1.56344	-0.461728
-2.87889	-0.435951	-1.56294	-0.461611
-2.87777	-0.43751	-1.56244	-0.461743
-2.87664	-0.436972	-1.56194	-0.461599
-2.87552	-0.436783	-1.56144	-0.461472
-2.8744	-0.437219	-1.56094	-0.46157
-2.87328	-0.43933	-1.56044	-0.461579
-2.87215	-0.438831	-1.55994	-0.461668
-2.87103	-0.438313	-1.55944	-0.461687
-2.86991	-0.43704	-1.55894	-0.461628
-2.86878	-0.436268	-1.55844	-0.461939
-2.86766	-0.435087	-1.55794	-0.461865
-2.86654	-0.437759	-1.55744	-0.461791
-2.86541	-0.438407	-1.55694	-0.461877
-2.86429	-0.438318	-1.55645	-0.462144
-2.86317	-0.437946	-1.55594	-0.462966
-2.86204	-0.438924	-1.55545	-0.463799
-2.86092	-0.44152	-1.55495	-0.464113
-2.8598	-0.440792	-1.55445	-0.464125
-2.85867	-0.442477	-1.55395	-0.464018
-2.85755	-0.442498	-1.55345	-0.463796
-2.85643	-0.441481	-1.55295	-0.463766
-2.8553	-0.439949	-1.55245	-0.464337
-2.85418	-0.437736	-1.55195	-0.46504
-2.85306	-0.436577	-1.55145	-0.465311
-2.85194	-0.436344	-1.55095	-0.465274
-2.85081	-0.43659	-1.55045	-0.465809
-2.84969	-0.436187	-1.54995	-0.466336
-2.84857	-0.43436	-1.54945	-0.466188
-2.84744	-0.434342	-1.54895	-0.46634
-2.84632	-0.435812	-1.54845	-0.466183
-2.8452	-0.437412	-1.54795	-0.466107
-2.84407	-0.437981	-1.54745	-0.466461
-2.84295	-0.438786	-1.54695	-0.466448
-2.84183	-0.4375	-1.54645	-0.466343
-2.8407	-0.435612	-1.54595	-0.467018
-2.83958	-0.434933	-1.54545	-0.467547
-2.83846	-0.435802	-1.54495	-0.467891
-2.83733	-0.435016	-1.54445	-0.467813
-2.83621	-0.434013	-1.54395	-0.46769
-2.83509	-0.433373	-1.54346	-0.467839
-2.83396	-0.434355	-1.54296	-0.467967
-2.83284	-0.434108	-1.54246	-0.467788
-2.83172	-0.43554	-1.54196	-0.467565
-2.8306	-0.437805	-1.54146	-0.467001
-2.82947	-0.438532	-1.54096	-0.466943
-2.82835	-0.438172	-1.54046	-0.46714
-2.82722	-0.438241	-1.53996	-0.467389
-2.8261	-0.438774	-1.53946	-0.467694
-2.82498	-0.438942	-1.53896	-0.4676
-2.82386	-0.439326	-1.53846	-0.467541
-2.82273	-0.438785	-1.53796	-0.467863
-2.82161	-0.438567	-1.53746	-0.467674
-2.82049	-0.437369	-1.53696	-0.467735
-2.81936	-0.436828	-1.53646	-0.467651
-2.81824	-0.434719	-1.53596	-0.46692
-2.81712	-0.433623	-1.53546	-0.467173
-2.81599	-0.433385	-1.53496	-0.467381
-2.81487	-0.434143	-1.53446	-0.467203
-2.81375	-0.435553	-1.53396	-0.467138
-2.81262	-0.436803	-1.53346	-0.467209
-2.8115	-0.435997	-1.53296	-0.467429
-2.81038	-0.435812	-1.53246	-0.467795
-2.80925	-0.435867	-1.53196	-0.467548
-2.80813	-0.435965	-1.53146	-0.467666
-2.80701	-0.435632	-1.53096	-0.467331
-2.80588	-0.434502	-1.53046	-0.46698
-2.80476	-0.433449	-1.52997	-0.466546
-2.80364	-0.43276	-1.52947	-0.465846
-2.80252	-0.434671	-1.52897	-0.465744
-2.80139	-0.434148	-1.52847	-0.466192
-2.80027	-0.433947	-1.52797	-0.465867
-2.79915	-0.433908	-1.52747	-0.465738
-2.79802	-0.433004	-1.52697	-0.465367
-2.7969	-0.433424	-1.52647	-0.465236
-2.79578	-0.43352	-1.52597	-0.465427
-2.79465	-0.433665	-1.52547	-0.465042
-2.79353	-0.435864	-1.52497	-0.464683
-2.79241	-0.436098	-1.52447	-0.464452
-2.79128	-0.43577	-1.52397	-0.464163
-2.79016	-0.436162	-1.52347	-0.464419
-2.78904	-0.43556	-1.52297	-0.464809
-2.78791	-0.435571	-1.52247	-0.464886
-2.78679	-0.435982	-1.52197	-0.46506
-2.78567	-0.437009	-1.52147	-0.4652
-2.78454	-0.43737	-1.52097	-0.464757
-2.78342	-0.438096	-1.52047	-0.463889
-2.7823	-0.437887	-1.51997	-0.46374
-2.78118	-0.438531	-1.51947	-0.463934
-2.78005	-0.439351	-1.51897	-0.464048
-2.77893	-0.440542	-1.51847	-0.463948
-2.7778	-0.439701	-1.51797	-0.463555
-2.77668	-0.439577	-1.51747	-0.463718
-2.77556	-0.440658	-1.51697	-0.463948
-2.77444	-0.439474	-1.51648	-0.463553
-2.77331	-0.439827	-1.51598	-0.463244
-2.77219	-0.439279	-1.51548	-0.46323
-2.77107	-0.438738	-1.51498	-0.463095
-2.76994	-0.437612	-1.51448	-0.463144
-2.76882	-0.43896	-1.51398	-0.463295
-2.7677	-0.439483	-1.51348	-0.463243
-2.76657	-0.441611	-1.51298	-0.462864
-2.76545	-0.44304	-1.51248	-0.462334
-2.76433	-0.442524	-1.51198	-0.462276
-2.7632	-0.442393	-1.51148	-0.462667
-2.76208	-0.442152	-1.51098	-0.463176
-2.76096	-0.443208	-1.51048	-0.463073
-2.75983	-0.443653	-1.50998	-0.462945
-2.75871	-0.441827	-1.50948	-0.463222
-2.75759	-0.44227	-1.50898	-0.462833
-2.75646	-0.44087	-1.50848	-0.462276
-2.75534	-0.440956	-1.50798	-0.462384
-2.75422	-0.441443	-1.50748	-0.462622
-2.7531	-0.441304	-1.50698	-0.462814
-2.75197	-0.43969	-1.50648	-0.462872
-2.75085	-0.437799	-1.50598	-0.463006
-2.74973	-0.438129	-1.50548	-0.463219
-2.7486	-0.439389	-1.50498	-0.463098
-2.74748	-0.440406	-1.50449	-0.463226
-2.74636	-0.439628	-1.50398	-0.463613
-2.74523	-0.440503	-1.50349	-0.463409
-2.74411	-0.439245	-1.50299	-0.463294
-2.74299	-0.437751	-1.50249	-0.46311
-2.74186	-0.436342	-1.50199	-0.463123
-2.74074	-0.435067	-1.50149	-0.463175
-2.73962	-0.433656	-1.50099	-0.46264
-2.73849	-0.4343	-1.50049	-0.4624
-2.73737	-0.434331	-1.49999	-0.462329
-2.73625	-0.434378	-1.49949	-0.462387
-2.73512	-0.433672	-1.49899	-0.462712
-2.734	-0.434295	-1.49849	-0.462979
-2.73288	-0.432558	-1.49799	-0.462769
-2.73176	-0.43357	-1.49749	-0.462567
-2.73063	-0.432902	-1.49699	-0.462712
-2.72951	-0.432796	-1.49649	-0.462576
-2.72838	-0.432559	-1.49599	-0.462347
-2.72726	-0.433607	-1.49549	-0.462757
-2.72614	-0.43429	-1.49499	-0.463165
-2.72501	-0.434901	-1.49449	-0.463284
-2.72389	-0.435369	-1.49399	-0.463149
-2.72277	-0.435082	-1.49349	-0.462794
-2.72165	-0.435595	-1.49299	-0.462618
-2.72052	-0.436953	-1.49249	-0.46289
-2.7194	-0.436403	-1.49199	-0.46315
-2.71828	-0.435983	-1.4915	-0.463424
-2.71715	-0.434308	-1.491	-0.463518
-2.71603	-0.432829	-1.4905	-0.463111
-2.71491	-0.432975	-1.49	-0.46304
-2.71378	-0.432108	-1.4895	-0.462844
-2.71266	-0.430718	-1.489	-0.462989
-2.71154	-0.429035	-1.4885	-0.463323
-2.71041	-0.428415	-1.488	-0.463735
-2.70929	-0.428055	-1.4875	-0.464409
-2.70817	-0.428919	-1.487	-0.464455
-2.70704	-0.429875	-1.4865	-0.46399
-2.70592	-0.430772	-1.486	-0.463526
-2.7048	-0.430425	-1.4855	-0.463491
-2.70368	-0.431078	-1.485	-0.46369
-2.70255	-0.43008	-1.4845	-0.463755
-2.70143	-0.43081	-1.484	-0.464055
-2.70031	-0.431694	-1.4835	-0.464317
-2.69918	-0.430923	-1.483	-0.464057
-2.69806	-0.430148	-1.4825	-0.463453
-2.69694	-0.43114	-1.482	-0.463425
-2.69581	-0.429912	-1.4815	-0.463308
-2.69469	-0.428973	-1.481	-0.46303
-2.69357	-0.427998	-1.4805	-0.462766
-2.69244	-0.427866	-1.48	-0.462896
-2.69132	-0.42898	-1.4795	-0.463295
-2.6902	-0.429982	-1.479	-0.463376
-2.68907	-0.431077	-1.4785	-0.463668
-2.68795	-0.433134	-1.47801	-0.463915
-2.68683	-0.434893	-1.47751	-0.464163
-2.6857	-0.435339	-1.47701	-0.464413
-2.68458	-0.43622	-1.47651	-0.464301
-2.68346	-0.436649	-1.47601	-0.464465
-2.68233	-0.435143	-1.47551	-0.464298
-2.68121	-0.434385	-1.47501	-0.463944
-2.68009	-0.434273	-1.47451	-0.464122
-2.67896	-0.433503	-1.47401	-0.464333
-2.67784	-0.436045	-1.47351	-0.464219
-2.67672	-0.436698	-1.47301	-0.46432
-2.67559	-0.437045	-1.47251	-0.464529
-2.67447	-0.436833	-1.47201	-0.464697
-2.67335	-0.437682	-1.47151	-0.464908
-2.67223	-0.438449	-1.47101	-0.465103
-2.6711	-0.438243	-1.47051	-0.464963
-2.66998	-0.438555	-1.47001	-0.464684
-2.66886	-0.439638	-1.46951	-0.464677
-2.66773	-0.441827	-1.46901	-0.464664
-2.66661	-0.443172	-1.46851	-0.46499
-2.66549	-0.441915	-1.46801	-0.465609
-2.66436	-0.440477	-1.46751	-0.465768
-2.66324	-0.439361	-1.46701	-0.465924
-2.66212	-0.438498	-1.46651	-0.466155
-2.66099	-0.438732	-1.46601	-0.466572
-2.65987	-0.437839	-1.46551	-0.467081
-2.65875	-0.437761	-1.46501	-0.467308
-2.65762	-0.437133	-1.46452	-0.467491
-2.6565	-0.437172	-1.46402	-0.467223
-2.65538	-0.436514	-1.46352	-0.466712
-2.65426	-0.43615	-1.46302	-0.466873
-2.65313	-0.434261	-1.46252	-0.466788
-2.65201	-0.432475	-1.46202	-0.466563
-2.65089	-0.430522	-1.46152	-0.466539
-2.64976	-0.43055	-1.46102	-0.466561
-2.64864	-0.429791	-1.46052	-0.466321
-2.64752	-0.429518	-1.46002	-0.465824
-2.64639	-0.429846	-1.45952	-0.465763
-2.64527	-0.429803	-1.45902	-0.465912
-2.64415	-0.430769	-1.45852	-0.466112
-2.64302	-0.430503	-1.45802	-0.466274
-2.6419	-0.430936	-1.45752	-0.466293
-2.64078	-0.431283	-1.45702	-0.466443
-2.63965	-0.431801	-1.45652	-0.466703
-2.63853	-0.432674	-1.45602	-0.467108
-2.63741	-0.431787	-1.45552	-0.467446
-2.63628	-0.431696	-1.45502	-0.467733
-2.63516	-0.431657	-1.45452	-0.46802
-2.63404	-0.429612	-1.45402	-0.467993
-2.63291	-0.428844	-1.45352	-0.467897
-2.63179	-0.430124	-1.45302	-0.468061
-2.63067	-0.430077	-1.45253	-0.468399
-2.62954	-0.430706	-1.45202	-0.468453
-2.62842	-0.432386	-1.45153	-0.468413
-2.6273	-0.433204	-1.45103	-0.46875
-2.62617	-0.434639	-1.45053	-0.469166
-2.62505	-0.43408	-1.45003	-0.469819
-2.62393	-0.434493	-1.44953	-0.469921
-2.62281	-0.434437	-1.44903	-0.469557
-2.62168	-0.434371	-1.44853	-0.469525
-2.62056	-0.434486	-1.44803	-0.469592
-2.61944	-0.435557	-1.44753	-0.469289
-2.61831	-0.435777	-1.44703	-0.468512
-2.61719	-0.436323	-1.44653	-0.467702
-2.61607	-0.435941	-1.44603	-0.467572
-2.61494	-0.435938	-1.44553	-0.46719
-2.61382	-0.435857	-1.44503	-0.466872
-2.6127	-0.435492	-1.44453	-0.466646
-2.61157	-0.434711	-1.44403	-0.466488
-2.61045	-0.434196	-1.44353	-0.466464
-2.60933	-0.435213	-1.44303	-0.466249
-2.6082	-0.436805	-1.44253	-0.466008
-2.60708	-0.435397	-1.44203	-0.465553
-2.60596	-0.434275	-1.44153	-0.46542
-2.60484	-0.434305	-1.44103	-0.465249
-2.60371	-0.433131	-1.44053	-0.464739
-2.60259	-0.432474	-1.44003	-0.464438
-2.60147	-0.430765	-1.43954	-0.463824
-2.60034	-0.430152	-1.43904	-0.463793
-2.59922	-0.430183	-1.43854	-0.464145
-2.59809	-0.429674	-1.43804	-0.464029
-2.59697	-0.429178	-1.43754	-0.464285
-2.59585	-0.429488	-1.43704	-0.464536
-2.59473	-0.426466	-1.43654	-0.464726
-2.5936	-0.425027	-1.43604	-0.465058
-2.59248	-0.421864	-1.43554	-0.465222
-2.59136	-0.423147	-1.43504	-0.46548
-2.59023	-0.423544	-1.43454	-0.465665
-2.58911	-0.422209	-1.43404	-0.466072
-2.58799	-0.422381	-1.43354	-0.466696
-2.58686	-0.423947	-1.43304	-0.466973
-2.58574	-0.423454	-1.43254	-0.46731
-2.58462	-0.42198	-1.43204	-0.467251
-2.58349	-0.421409	-1.43154	-0.466856
-2.58237	-0.422654	-1.43104	-0.466605
-2.58125	-0.424212	-1.43054	-0.466635
-2.58012	-0.425056	-1.43004	-0.467059
-2.579	-0.424864	-1.42954	-0.467238
-2.57788	-0.425168	-1.42904	-0.467329
-2.57675	-0.424441	-1.42854	-0.467278
-2.57563	-0.425832	-1.42804	-0.467106
-2.57451	-0.425866	-1.42754	-0.466762
-2.57339	-0.425921	-1.42704	-0.466791
-2.57226	-0.425027	-1.42654	-0.466968
-2.57114	-0.42456	-1.42605	-0.467089
-2.57002	-0.424154	-1.42555	-0.467299
-2.56889	-0.425711	-1.42505	-0.466846
-2.56777	-0.429361	-1.42455	-0.466649
-2.56665	-0.42917	-1.42405	-0.466838
-2.56552	-0.429728	-1.42355	-0.466739
-2.5644	-0.43053	-1.42305	-0.466912
-2.56328	-0.430679	-1.42255	-0.467433
-2.56215	-0.428734	-1.42205	-0.468001
-2.56103	-0.428484	-1.42155	-0.468936
-2.55991	-0.430563	-1.42105	-0.46965
-2.55878	-0.432853	-1.42055	-0.470313
-2.55766	-0.432785	-1.42005	-0.470649
-2.55654	-0.431561	-1.41955	-0.47085
-2.55541	-0.429801	-1.41905	-0.47133
-2.55429	-0.428747	-1.41855	-0.47162
-2.55317	-0.42826	-1.41805	-0.471726
-2.55205	-0.429641	-1.41755	-0.471784
-2.55092	-0.429928	-1.41705	-0.471927
-2.5498	-0.430002	-1.41655	-0.472034
-2.54867	-0.430709	-1.41605	-0.472068
-2.54755	-0.426243	-1.41555	-0.472329
-2.54643	-0.401131	-1.41505	-0.472707
-2.54531	-0.401057	-1.41455	-0.473424
-2.54418	-0.39982	-1.41405	-0.474069
-2.54306	-0.397914	-1.41355	-0.474417
-2.54194	-0.396247	-1.41305	-0.474192
-2.54081	-0.395466	-1.41256	-0.4735
-2.53969	-0.396184	-1.41206	-0.473521
-2.53857	-0.395609	-1.41156	-0.473915
-2.53744	-0.395825	-1.41106	-0.474135
-2.53632	-0.395368	-1.41056	-0.474596
-2.5352	-0.3941	-1.41006	-0.475112
-2.53407	-0.392624	-1.40956	-0.475336
-2.53295	-0.392141	-1.40906	-0.474701
-2.53183	-0.392559	-1.40856	-0.474175
-2.5307	-0.392759	-1.40806	-0.473996
-2.52958	-0.392953	-1.40756	-0.473795
-2.52846	-0.393029	-1.40706	-0.473953
-2.52733	-0.392161	-1.40656	-0.474289
-2.52621	-0.391808	-1.40606	-0.474868
-2.52509	-0.391042	-1.40556	-0.475163
-2.52397	-0.389691	-1.40506	-0.47457
-2.52284	-0.389249	-1.40456	-0.473951
-2.52172	-0.418618	-1.40406	-0.47408
-2.5206	-0.419005	-1.40356	-0.474283
-2.51947	-0.419716	-1.40306	-0.474228
-2.51835	-0.419827	-1.40256	-0.474325
-2.51723	-0.418902	-1.40206	-0.474155
-2.5161	-0.41891	-1.40156	-0.474057
-2.51498	-0.417716	-1.40106	-0.473837
-2.51386	-0.417377	-1.40057	-0.473621
-2.51273	-0.419376	-1.40006	-0.474505
-2.51161	-0.42065	-1.39957	-0.475229
-2.51049	-0.421475	-1.39907	-0.475475
-2.50936	-0.422142	-1.39857	-0.475834
-2.50824	-0.421959	-1.39807	-0.475738
-2.50712	-0.422279	-1.39757	-0.475193
-2.50599	-0.422618	-1.39707	-0.474792
-2.50487	-0.423309	-1.39657	-0.475064
-2.50375	-0.423532	-1.39607	-0.474695
-2.50263	-0.424511	-1.39557	-0.474554
-2.5015	-0.422309	-1.39507	-0.474647
-2.50038	-0.421558	-1.39457	-0.474485
-2.49925	-0.421282	-1.39407	-0.47422
-2.49813	-0.420916	-1.39357	-0.473957
[truncated: 51,750 more rows]

## Sheet: Fig. 1g
volume (mL)	dRI	volume (mL)	molecular weight(kDa)
-0.23	-0.00567569	12.3892	196.604
-0.222108	-0.00608976	12.3976	193.851
-0.214208	-0.00520145	12.4061	194.593
-0.206317	-0.00437088	12.4145	198.927
-0.198425	-0.0041033	12.4229	199.783
-0.190525	-0.00439754	12.4313	195.261
-0.182633	-0.00469176	12.4397	195.488
-0.174742	-0.00543493	12.4481	197.185
-0.166842	-0.00616024	12.4566	195.233
-0.15895	-0.00691792	12.465	193.887
-0.15105	-0.00764531	12.4734	196.283
-0.143158	-0.00819572	12.4818	198.144
-0.135267	-0.00852129	12.4902	197.769
-0.127367	-0.008691	12.4986	195.801
-0.119475	-0.00884627	12.5071	195.17
-0.111583	-0.00922369	12.5155	196.115
-0.103683	-0.00924685	12.5239	197.676
-0.0957917	-0.00927001	12.5323	194.984
-0.0878917	-0.00950876	12.5407	194.287
-0.08	-0.0103947	12.5491	193.399
-0.0721083	-0.0107432	12.5576	196.286
-0.0642083	-0.0108538	12.566	196.368
-0.0563167	-0.0106945	12.5744	195.04
-0.048425	-0.0106933	12.5828	195.12
-0.040525	-0.0106922	12.5912	196.239
-0.0326333	-0.0106779	12.5996	195.04
-0.0247333	-0.0103833	12.6081	193.646
-0.0168417	-0.0102956	12.6165	193.816
-0.00895	-0.010208	12.6249	196.889
-0.00105	-0.0101357	12.6333	197.094
0.00684166	-0.00997879	12.6417	193.175
0.0147333	-0.00976813	12.6502	193.855
0.0226333	-0.00962056	12.6586	195.173
0.030525	-0.0095698	12.667	195.773
0.038425	-0.0088436	12.6754	193.227
0.0463167	-0.00785777	12.6838	192.905
0.0542083	-0.00774861	12.6922	194.932
0.0621083	-0.00763946	12.7007	195.114
0.07	-0.00761642	12.7091	194.822
0.0778917	-0.00743013	12.7175	194.794
0.0857917	-0.00729838	12.7259	193.933
0.0936833	-0.00723934	12.7343	194.542
0.101583	-0.00718031	12.7427	193.352
0.109475	-0.00713061	12.7512	191.182
0.117367	-0.00707953	12.7596	191.856
0.125267	-0.00710257	12.768	193.35
0.133158	-0.00712559	12.7764	195.325
0.141058	-0.00716032	12.7848	193.468
0.14895	-0.00710083	12.7932	192.109
0.156842	-0.00702843	12.8017	193.302
0.164742	-0.00703471	12.8101	193.066
0.172633	-0.00704097	12.8185	193.195
0.180525	-0.00699081	12.8269	195.746
0.188425	-0.0070179	12.8353	195.445
0.196317	-0.00704498	12.8437	195.143
0.204217	-0.0071098	12.8522	192.665
0.212108	-0.00712055	12.8606	192.486
0.22	-0.00703557	12.869	194.673
0.2279	-0.00696093	12.8774	195.397
0.235792	-0.00692935	12.8858	192.163
0.243683	-0.00689777	12.8943	192.155
0.251583	-0.00689623	12.9027	192.695
0.259475	-0.00680129	12.9111	193.749
0.267375	-0.00676226	12.9195	192.047
0.275267	-0.00672322	12.9279	190.936
0.283158	-0.00670385	12.9363	192.576
0.291058	-0.0064514	12.9448	193.468
0.29895	-0.00634846	12.9532	192.129
0.306842	-0.00624553	12.9616	192.009
0.314742	-0.00618915	12.97	191.47
0.322633	-0.00596112	12.9784	191.913
0.330533	-0.00555383	12.9868	192.357
0.338425	-0.00556089	12.9953	193.102
0.346317	-0.00556795	13.0037	191.309
0.354217	-0.00558138	13.0121	191.941
0.362108	-0.00534374	13.0205	190.822
0.37	-0.00487811	13.0289	189.478
0.3779	-0.00342792	13.0373	188.983
0.385792	-0.00298527	13.0458	190.142
0.393692	-0.00300431	13.0542	190.822
0.401583	-0.00302334	13.0626	189.756
0.409475	-0.00317921	13.071	189.561
0.417375	-0.00352606	13.0794	190.002
0.425267	-0.00364098	13.0878	190.254
0.433158	-0.00366789	13.0963	188.817
0.441058	-0.0036948	13.1047	188.662
0.44895	-0.00376513	13.1131	189.812
0.45685	-0.0038887	13.1215	191.248
0.464742	-0.00370634	13.1299	189.261
0.472633	-0.00159824	13.1384	188.303
0.480533	-0.00142588	13.1468	189.041
0.488425	-0.00138975	13.1552	189.725
0.496317	-0.00152071	13.1636	188.94
0.504217	-0.00165168	13.172	189.979
0.512108	-0.0020245	13.1804	190.957
0.520008	-0.00244041	13.1889	189.009
0.5279	-0.00261387	13.1973	189.694
0.535792	-0.00262868	13.2057	188.925
0.543692	-0.0026435	13.2141	188.69
0.551583	-0.00269925	13.2225	189.255
0.559475	-0.00285194	13.2309	188.999
0.567375	-0.00285113	13.2394	188.024
0.575267	-0.00244363	13.2478	187.776
0.583167	-0.00257138	13.2562	188.544
0.591058	-0.00269912	13.2646	189.008
0.59895	-0.00296449	13.273	188.271
0.60685	-0.00328256	13.2814	188.098
0.614742	-0.00366134	13.2899	188.647
0.622633	-0.00401531	13.2983	188.57
0.630533	-0.00411557	13.3067	188.043
0.638425	-0.00399403	13.3151	187.173
0.646325	-0.0038149	13.3235	187.703
0.654217	-0.00379145	13.332	188.401
0.662108	-0.003768	13.3404	187.972
0.670008	-0.00370898	13.3488	188.187
0.6779	-0.00369519	13.3572	189.567
0.685792	-0.00370851	13.3656	189.011
0.693692	-0.00372184	13.374	187.866
0.701583	-0.003759	13.3825	187.45
0.709483	-0.00362622	13.3909	186.92
0.717375	-0.00340042	13.3993	187.872
0.725267	-0.00340006	13.4077	187.986
0.733167	-0.00339971	13.4161	187.354
0.741058	-0.0033428	13.4245	187.149
0.74895	-0.00316626	13.433	187.909
0.75685	-0.00309878	13.4414	188.054
0.764742	-0.00303128	13.4498	187.16
0.772642	-0.00299212	13.4582	186.686
0.780533	-0.00283241	13.4666	187.253
0.788425	-0.0026179	13.475	187.944
0.796325	-0.0025134	13.4835	187.673
0.804217	-0.00245645	13.4919	186.946
0.812108	-0.00230479	13.5003	187.399
0.820008	-0.00228906	13.5087	187.656
0.8279	-0.00230321	13.5171	187.217
0.8358	-0.00231737	13.5255	186.707
0.843692	-0.00238902	13.534	187.181
0.851583	-0.00228839	13.5424	187.916
0.859483	-0.00228403	13.5508	187.453
0.867375	-0.00228641	13.5592	186.857
0.875267	-0.00228879	13.5676	187.112
0.883167	-0.002234	13.5761	187.696
0.891058	-0.00225188	13.5845	187.261
0.898958	-0.00226977	13.5929	186.516
0.90685	-0.00233535	13.6013	186.404
0.914742	-0.0024319	13.6097	187.323
0.922642	-0.00228694	13.6181	187.351
0.930533	-0.0022331	13.6266	186.767
0.938425	-0.0022113	13.635	186.769
0.946325	-0.0021895	13.6434	187.027
0.954217	-0.00209814	13.6518	187.185
0.962117	-0.00209868	13.6602	186.609
0.970008	-0.00210344	13.6686	186.422
0.9779	-0.00210996	13.6771	186.475
0.9858	-0.00211649	13.6855	186.67
0.993692	-0.00195209	13.6939	186.186
1.00158	-0.00176655	13.7023	185.879
1.00948	-0.00173172	13.7107	186.246
1.01737	-0.00171502	13.7191	186.74
1.02527	-0.00162159	13.7276	185.968
1.03317	-0.00160312	13.736	185.587
1.04106	-0.00160252	13.7444	185.652
1.04896	-0.00160192	13.7528	186.067
1.05685	-0.00156274	13.7612	185.963
1.06474	-0.00136195	13.7696	185.771
1.07264	-0.00119103	13.7781	186.127
1.08053	-0.00116564	13.7865	186.459
1.08843	-0.00110032	13.7949	185.979
1.09632	-0.000985679	13.8033	185.625
1.10422	-0.000974665	13.8117	185.857
1.11212	-0.000978553	13.8202	185.824
1.12001	-0.000982434	13.8286	185.736
1.12791	-0.000824778	13.837	185.524
1.1358	-0.000550541	13.8454	185.51
1.14369	-0.000527377	13.8538	185.556
1.15159	-0.000525866	13.8622	185.431
1.15948	-0.000524347	13.8707	184.881
1.16737	-0.000374459	13.8791	184.895
1.17527	-0.000393867	13.8875	185.441
1.18317	-0.000413268	13.8959	185.286
1.19107	-0.000467665	13.9043	184.868
1.19896	-0.000506237	13.9127	184.582
1.20685	-0.000308983	13.9212	184.765
1.21475	-0.000303749	13.9296	184.412
1.22264	-0.000305252	13.938	184.261
1.23053	-0.000306755	13.9464	184.131
1.23843	-0.000170868	13.9548	184.127
1.24632	-0.000188821	13.9632	184.051
1.25422	-0.000206782	13.9717	184.002
1.26212	-0.000270324	13.9801	183.995
1.27001	-0.000250222	13.9885	183.896
1.27791	-0.000134364	13.9969	183.747
1.2858	-8.42946e-05	14.0053	183.453
1.29369	-9.13044e-05	14.0138	183.372
1.30159	-9.83215e-05	14.0222	183.397
1.30948	-5.7854e-05	14.0306	183.384
1.31738	-5.42834e-05	14.039	183.245
1.32527	-0.000100468	14.0474	183.053
1.33317	-0.000146652	14.0558	182.998
1.34107	-9.24836e-05	14.0643	182.825
1.34896	-3.2142e-05	14.0727	182.483
1.35685	-2.3198e-05	14.0811	182.438
1.36475	-1.42614e-05	14.0895	182.361
1.37264	4.08783e-05	14.0979	182.344
1.38054	7.71204e-05	14.1063	181.981
1.38843	5.33366e-05	14.1148	181.886
1.39632	2.95527e-05	14.1232	181.875
1.40422	-0.00020978	14.1316	181.718
1.41212	-0.000210438	14.14	181.35
1.42001	-0.000221317	14.1484	181.273
1.42791	-0.000232205	14.1568	181.264
1.4358	-0.000314332	14.1653	181.083
1.4437	-0.000283599	14.1737	180.715
1.45159	-0.000240454	14.1821	180.515
1.45948	-0.000239473	14.1905	180.588
1.46738	-0.000307317	14.1989	180.347
1.47527	-0.000375155	14.2073	179.884
1.48317	-0.0002582	14.2158	179.859
1.49107	-0.000178624	14.2242	179.846
1.49896	-0.000150744	14.2326	179.855
1.50686	-0.000122872	14.241	179.471
1.51475	-0.000120247	14.2494	179.095
1.52264	-0.000123706	14.2579	179.284
1.53054	-0.000140946	14.2663	179.142
1.53843	-0.000158179	14.2747	178.882
1.54632	-0.000194208	14.2831	178.804
1.55422	-0.000105824	14.2915	178.921
1.56212	-2.19968e-05	14.2999	178.902
1.57002	-7.58596e-06	14.3084	178.608
1.57791	6.83234e-06	14.3168	178.307
1.5858	1.91894e-05	14.3252	178.287
1.5937	1.34751e-05	14.3336	178.4
1.60159	-0.000104825	14.342	177.615
1.60948	-0.000223125	14.3504	177.081
1.61738	-0.000319166	14.3589	177.332
1.62527	-0.000144209	14.3673	177.816
1.63317	-0.000164356	14.3757	177.089
1.64107	-0.000184494	14.3841	176.212
1.64896	-0.000232148	14.3925	176.456
1.65686	-0.000219825	14.4009	176.634
1.66475	-0.000240579	14.4094	175.849
1.67264	-0.000261333	14.4178	175.241
1.68054	-0.000387709	14.4262	175.324
1.68843	-0.000444484	14.4346	175.517
1.69633	-0.00023542	14.443	175.493
1.70422	-0.000158988	14.4514	174.619
1.71212	-8.25569e-05	14.4599	174.528
1.72002	-8.42327e-05	14.4683	174.551
1.72791	3.8501e-05	14.4767	173.983
1.7358	2.30875e-05	14.4851	173.288
1.7437	7.66651e-06	14.4935	173.438
1.75159	-2.14919e-05	14.502	173.656
1.75949	4.83616e-05	14.5104	173.618
1.76738	0.000170557	14.5188	172.731
1.77527	0.000173178	14.5272	172.224
1.78317	0.000175793	14.5356	172.337
1.79107	0.000181442	14.544	172.35
1.79896	0.000206377	14.5525	171.269
1.80686	0.000207838	14.5609	171.61
1.81475	0.000158946	14.5693	171.614
1.82265	0.000110046	14.5777	171.854
1.83054	7.77106e-05	14.5861	170.996
1.83843	0.000157325	14.5945	169.833
1.84633	0.000181141	14.603	170.042
1.85422	0.000204964	14.6114	170.272
1.86212	0.000245908	14.6198	169.358
1.87002	0.000443586	14.6282	168.513
1.87791	0.000514058	14.6366	169.057
1.88581	0.000470135	14.645	169.67
1.8937	0.000426219	14.6535	169.294
1.90159	0.000352096	14.6619	167.31
1.90949	0.000374786	14.6703	167.288
1.91738	0.000359348	14.6787	167.891
1.92527	0.000343911	14.6871	167.051
1.93317	0.000304895	14.6956	166.195
1.94107	0.000334573	14.704	166.289
1.94897	0.000327091	14.7124	166.77
1.95686	0.000319617	14.7208	166.696
1.96475	0.000180112	14.7292	165.113
1.97265	0.000189107	14.7376	164.564
1.98054	0.000230755	14.7461	165.389
1.98843	0.000240502	14.7545	164.731
1.99633	0.000250242	14.7629	163.553
2.00422	0.000283725	14.7713	163.57
2.01212	0.000273023	14.7797	164.175
2.02002	0.000262329	14.7881	164.412
2.02791	0.000179299	14.7966	163.068
2.03581	9.16699e-05	14.805	162.138
2.0437	0.000165144	14.8134	162.725
2.05159	0.000291809	14.8218	162.686
2.05949	0.000293802	14.8302	162.701
2.06738	0.000295802	14.8386	161.286
2.07528	0.000379587	14.8471	161.716
2.08317	0.000431099	14.8555	162.065
2.09107	0.000420567	14.8639	161.015
2.09897	0.000410028	14.8723	159.571
2.10686	0.000288087	14.8807	159.837
2.11476	0.000430621	14.8891	161.016
2.12265	0.000521228	14.8976	159.887
2.13054	0.000524799	14.906	158.504
2.13844	0.000528363	14.9144	159.675
2.14633	0.000596552	14.9228	160.216
2.15422	0.000551008	14.9312	160.054
2.16212	0.000505456	14.9397	157.767
2.17002	0.000404681	14.9481	157.085
2.17792	0.000336101	14.9565	158.069
2.18581	0.000483781	14.9649	158.143
2.1937	0.000474131	14.9733	156.541
2.2016	0.000464474	14.9817	156.227
2.20949	0.000445507	14.9902	157.431
2.21738	0.000537009	14.9986	157.999
2.22528	0.00051283	15.007	156.427
2.23317	0.000488658	15.0154	155.126
2.24107	0.000439833	15.0238	155.979
2.24897	0.00044548	15.0322	155.721
2.25686	0.000632888	15.0407	154.199
2.26476	0.00070931	15.0491	153.813
2.27265	0.000785741	15.0575	155.006
2.28054	0.00080549	15.0659	155.456
2.28844	0.000931644	15.0743	154.695
2.29633	0.000916362	15.0827	152.87
2.30423	0.000901072	15.0912	153.75
2.31212	0.000852538	15.0996	154.61
2.32002	0.000836533	15.108	153.698
2.32792	0.000990433	15.1164	152.291
2.33581	0.000978034	15.1248	154.12
2.3437	0.000965635	15.1332	154.514
2.3516	0.000925933	15.1417	153.639
2.35949	0.000984339	15.1501	153.592
2.36739	0.000983966	15.1585	151.773
2.37528	0.00092641	15.1669	152.32
2.38317	0.000868853	15.1753	152.613
2.39107	0.000902559	15.1838	151.211
2.39897	0.000948057	15.1922	151.073
2.40686	0.000932197	15.2006	152.846
2.41476	0.000916329	15.209	152.706
2.42265	0.000841274	15.2174	151.48
2.43055	0.000910295	15.2258	150.612
2.43844	0.0009109	15.2343	151.426
2.44633	0.000899326	15.2427	152.184
2.45423	0.000887744	15.2511	150.653
2.46212	0.000940454	15.2595	149.908
2.47002	0.000947246	15.2679	150.953
2.47792	0.000922092	15.2763	151.055
2.48581	0.000896945	15.2848	150.969
2.49371	0.000836747	15.2932	150.758
2.5016	0.000866849	15.3016	150.309
2.50949	0.000844987	15.31	150.322
2.51739	0.000823118	15.3184	149.67
2.52528	0.000713977	15.3268	148.477
2.53317	0.000772224	15.3353	148.811
2.54107	0.000845395	15.3437	150.782
2.54897	0.000866107	15.3521	150.323
2.55687	0.000886813	15.3605	148.666
2.56476	0.000920926	15.3689	148.752
2.57265	0.000920882	15.3773	148.964
2.58055	0.000902211	15.3858	149.876
2.58844	0.000883549	15.3942	147.536
2.59633	0.000835234	15.4026	147.349
2.60423	0.000935379	15.411	149.211
2.61212	0.00102172	15.4194	150.044
2.62002	0.00105731	15.4279	147.809
2.62792	0.0010711
2.63581	0.00108488
2.64371	0.0011119
2.6516	0.00109527
2.65949	0.00107864
2.66739	0.000982222
2.67528	0.00108131
2.68318	0.0010488
2.69107	0.0010163
2.69897	0.000951921
2.70687	0.00100438
2.71476	0.00101535
2.72265	0.000913433
2.73055	0.00081151
2.73844	0.000716814
2.74634	0.000771476
2.75423	0.000794054
2.76212	0.00076496
2.77002	0.000735858
2.77792	0.000762783
2.78581	0.000744915
2.79371	0.000727039
2.8016	0.000625538
2.8095	0.000502528
2.81739	0.000592892
2.82528	0.000684913
2.83318	0.00068401
2.84107	0.000677456
2.84897	0.000724148
2.85687	0.000733673
2.86476	0.00070917
2.87266	0.000684658
2.88055	0.000640874
2.88844	0.000654159
2.89634	0.000679906
2.90423	0.000682853
2.91212	0.0006858
2.92002	0.00080598
2.92792	0.000780531
2.93582	0.000755075
2.94371	0.000706987
2.9516	0.0007199
2.9595	0.000822491
2.96739	0.000853115
2.97528	0.000823877
2.98318	0.000794631
2.99107	0.000889363
2.99897	0.000868729
3.00687	0.000848102
3.01476	0.000799196
3.02266	0.000823574
3.03055	0.0010423
3.03844	0.00101796
3.04634	0.00099361
3.05423	0.000939189
3.06213	0.000960118
3.07002	0.000946374
3.07792	0.000932629
3.08582	0.00080984
3.09371	0.000913332
3.10161	0.00100614
3.1095	0.00103968
3.11739	0.00107321
3.12529	0.00106898
3.13318	0.00110543
3.14107	0.00110078
3.14897	0.00104279
3.15687	0.000984814
3.16477	0.0010358
3.17266	0.00104033
3.18055	0.00101413
3.18845	0.00098793
3.19634	0.000998568
3.20423	0.00100671
3.21213	0.000996018
3.22002	0.000985329
3.22792	0.000937273
3.23582	0.000975737
3.24371	0.0010366
3.25161	0.00104449
3.2595	0.00101612
3.26739	0.000987741
3.27529	0.00101531
3.28318	0.00101127
3.29108	0.000969604
3.29897	0.000927945
3.30687	0.000992563
3.31477	0.000948592
3.32266	0.000904628
3.33055	0.000817888
3.33845	0.000919172
3.34634	0.000954074
3.35424	0.000943375
3.36213	0.000932685
3.37002	0.000913448
3.37792	0.00104245
3.38582	0.0010583
3.39371	0.00105617
3.40161	0.00105403
3.4095	0.00110341
3.4174	0.00109546
3.42529	0.00108751
3.43318	0.00104735
3.44108	0.00113031
3.44897	0.00137277
3.45687	0.00134514
3.46477	0.0013175
3.47266	0.00126452
3.48056	0.00127731
3.48845	0.00127974
3.49634	0.00128218
3.50424	0.00127927
3.51213	0.0012907
3.52002	0.00144358
3.52792	0.00143449
3.53582	0.00142542
3.54372	0.00140685
3.55161	0.00146905
3.5595	0.0014961
3.5674	0.00140149
3.57529	0.0013069
3.58318	0.00128963
3.59108	0.00134907
3.59897	0.00136097
3.60687	0.00137286
3.61477	0.00137156
3.62266	0.00144344
3.63056	0.00147557
3.63845	0.00145736
3.64634	0.00143915
3.65424	0.00147075
3.66213	0.00152689
3.67003	0.00152874
3.67792	0.00153061
3.68582	0.0015308
3.69372	0.00156869
3.70161	0.00156189
3.7095	0.0015157
3.7174	0.0014695
3.72529	0.00158873
3.73319	0.0016415
3.74108	0.00165873
3.74897	0.00165898
3.75687	0.00165923
3.76477	0.00170016
3.77266	0.00170375
3.78056	0.00164629
3.78845	0.00158883
3.79635	0.00165722
3.80424	0.0017235
3.81213	0.00173722
3.82003	0.00175094
3.82792	0.00181914
3.83582	0.00182703
3.84372	0.00181008
3.85161	0.00179314
3.85951	0.0016119
3.8674	0.00170428
3.87529	0.00171468
3.88319	0.00170242
3.89108	0.00169016
3.89897	0.00175159
3.90687	0.00173377
3.91477	0.00171596
3.92267	0.00168128
3.93056	0.00159619
3.93845	0.00162572
3.94635	0.00169785
3.95424	0.00171658
3.96213	0.00172239
3.97003	0.00172818
3.97792	0.00170986
3.98582	0.00169152
3.99372	0.00164152
4.00161	0.00159607
4.00951	0.00164625
4.0174	0.00166673
4.02529	0.00163538
4.03319	0.00160402
4.04108	0.00162495
4.04898	0.00161362
4.05687	0.00160229
4.06477	0.00141042
4.07267	0.00136754
4.08056	0.00151191
4.08846	0.0015021
4.09635	0.00149229
4.10424	0.00146969
4.11214	0.00150694
4.12003	0.0014865
4.12792	0.00146607
4.13582	0.0013397
4.14372	0.00137199
4.15162	0.00147542
4.15951	0.00150952
4.1674	0.00148328
4.1753	0.00145703
4.18319	0.00158651
4.19108	0.00156263
4.19898	0.00153874
4.20687	0.00146151
4.21477	0.00140387
4.22267	0.00165945
4.23056	0.00166419
4.23846	0.00166098
4.24635	0.00165778
4.25424	0.00166555
4.26214	0.00163694
4.27003	0.00160833
4.27793	0.00155928
4.28582	0.00165442
4.29372	0.00166108
4.30162	0.00165268
4.30951	0.00164428
4.3174	0.00174373
4.3253	0.00171803
4.33319	0.00169234
4.34109	0.00160657
4.34898	0.00148666
4.35687	0.00149818
4.36477	0.00148618
4.37267	0.00147418
4.38056	0.00143802
4.38846	0.00151263
4.39635	0.00155085
4.40425	0.00153577
4.41214	0.00152071
4.42003	0.0014389
4.42793	0.00149044
4.43582	0.00154245
4.44372	0.00153126
4.45162	0.00152006
4.45951	0.00146763
4.46741	0.00146999
4.4753	0.00145172
4.48319	0.00143344
4.49109	0.00136847
4.49898	0.00144019
4.50687	0.0014397
4.51477	0.00142279
4.52267	0.00140588
4.53057	0.00139481
4.53846	0.00134747
4.54635	0.00130014
4.55425	0.00119424
4.56214	0.00111871
4.57003	0.00121299
4.57793	0.00124984
4.58582	0.0012403
4.59372	0.00123075
4.60162	0.00127119
4.60951	0.00128614
4.61741	0.0012097
4.6253	0.00113326
4.63319	0.00105379
4.64109	0.00107804
4.64898	0.00104744
4.65688	0.00101683
4.66477	0.000918247
4.67267	0.00106655
4.68057	0.00100726
4.68846	0.000947965
4.69635	0.000827243
4.70425	0.000688585
4.71214	0.000741144
4.72004	0.00073647
4.72793	0.000719484
4.73582	0.000702499
4.74372	0.000745532
4.75162	0.000746207
4.75951	0.000708491
4.76741	0.000670768
4.7753	0.000675916
4.7832	0.000718059
4.79109	0.000708409
4.79898	0.000698759
4.80688	0.000673629
4.81477	0.000711118
4.82267	0.000688978
4.83057	0.00066683
4.83846	0.000510544
4.84636	0.000438615
4.85425	0.000489676
4.86214	0.000492451
4.87004	0.000488652
4.87793	0.000484861
4.88582	0.000542999
4.89372	0.000559297
4.90162	0.000506189
4.90952	0.000453075
4.91741	0.000553825
4.9253	0.000657702
4.9332	0.000694065
4.94109	0.000730435
4.94898	0.000776339
4.95688	0.000716715
4.96477	0.000657098
4.97267	0.000538329
4.98057	0.000445351
4.98846	0.000443992
4.99636	0.000445109
5.00425	0.00042791
5.01215	0.000410703
5.02004	0.000471746
5.02793	0.000440572
5.03583	0.000409392
5.04372	0.000314964
5.05162	0.000265357
5.05952	0.000324628
5.06741	0.000334859
5.07531	0.000295007
5.0832	0.000255162
5.09109	0.00030413
5.09899	0.000309577
5.10688	0.00025961
5.11477	0.000209643
5.12267	0.000130612
5.13057	0.000204019
5.13847	0.000186889
5.14636	0.000169766
5.15425	0.000105303
5.16215	0.000166688
5.17004	0.000168229
5.17793	0.000149179
5.18583	0.000130121
5.19372	2.72337e-05
5.20162	0.000184925
5.20952	0.000187006
5.21741	0.000171083
5.22531	0.000155153
5.2332	0.000202606
5.24109	0.00021541
5.24899	0.00018381
5.25688	0.000152217
5.26478	0.000157532
5.27267	0.000202636
5.28057	0.0002038
5.28847	0.000157947
5.29636	0.0001121
5.30425	9.0913e-05
5.31215	6.97185e-05
5.32004	-9.97424e-09
5.32794	-0.000108379
5.33583	-0.000155432
5.34372	-9.99927e-05
5.35162	-9.62356e-05
5.35952	-0.00013374
5.36741	-0.000171245
5.37531	-0.000168947
5.3832	-0.000215964
5.3911	-0.00026299
5.39899	-0.000443514
5.40688	-0.000387544
5.41478	-0.000363262
5.42267	-0.000367533
5.43057	-0.000371804
5.43847	-0.000330678
5.44636	-0.000259086
5.45426	-0.000256127
5.46215	-0.000268893
5.47004	-0.000281658
5.47794	-0.000309145
5.48583	-0.000285218
5.49372	-0.000290026
5.50162	-0.000294842
5.50952	-0.000290266
5.51742	-0.000293361
5.52531	-0.000373852
5.5332	-0.000454343
5.5411	-0.000578362
5.54899	-0.000527589
5.55688	-0.000528092
5.56478	-0.000552114
5.57267	-0.000576128
5.58057	-0.000518002
5.58847	-0.000511054
5.59636	-0.000541223
5.60426	-0.000571401
5.61215	-0.000658351
5.62004	-0.000579407
5.62794	-0.000493004
5.63583	-0.000458461
5.64373	-0.000423926
5.65162	-0.000359387
5.65952	-0.000365836
5.66742	-0.000406093
5.67531	-0.000446342
5.6832	-0.000540667
5.6911	-0.000478269
5.69899	-0.000407708
5.70689	-0.000412947
5.71478	-0.000418177
5.72267	-0.000376904
5.73057	-0.000393739
5.73847	-0.000410567
5.74636	-0.000478453
5.75426	-0.000547318
5.76215	-0.000519337
5.77005	-0.000519944
5.77794	-0.000520544
5.78583	-0.000526007
5.79373	-0.000494714
5.80162	-0.000496982
5.80952	-0.000539254
5.81742	-0.000581534
5.82531	-0.000597738
5.83321	-0.000500297
5.8411	-0.000518285
5.84899	-0.000536274
5.85689	-0.000576142
5.86478	-0.000543017
5.87267	-0.0005486
5.88057	-0.00062147
5.88847	-0.000694331
5.89637	-0.0006869
5.90426	-0.000480471
5.91215	-0.000428583
5.92005	-0.000416269
5.92794	-0.000403948
5.93583	-0.000268202
5.94373	-0.000299244
5.95162	-0.000330279
5.95952	-0.000408253
5.96742	-0.000433573
5.97531	-0.00037635
5.98321	-0.000402765
5.9911	-0.000429172
5.999	-0.000539053
6.00689	-0.000401028
6.01478	-0.000401524
6.02268	-0.000415752
6.03057	-0.000429973
6.03847	-0.00046777
6.04637	-0.000417694
6.05426	-0.00041627
6.06216	-0.000426219
6.07005	-0.00043616
6.07794	-0.000397125
6.08584	-0.000396547
6.09373	-0.000454866
6.10162	-0.000513185
6.10952	-0.00049329
6.11742	-0.000451018
6.12532	-0.000436302
6.13321	-0.000451179
6.1411	-0.000466055
6.149	-0.000441963
6.15689	-0.000457864
6.16478	-0.000473766
6.17268	-0.000544183
6.18057	-0.000406066
6.18847	-0.000308429
6.19637	-0.000276975
6.20426	-0.000245521
6.21216	-0.000212127
6.22005	-0.000236672
6.22794	-0.000261216
6.23584	-0.000326276
6.24373	-0.000346507
6.25163	-0.000224257
6.25952	-0.000191786
6.26742	-0.000180314
6.27532	-0.000168848
6.28321	-0.000127432
6.2911	-0.000115093
6.299	-0.000129511
6.30689	-0.000143922
6.31479	-0.000190661
6.32268	-0.000165091
6.33057	-0.000145838
6.33847	-0.0001452
6.34637	-0.000144555
6.35426	-4.36374e-05
6.36216	-5.75681e-05
6.37005	-7.14914e-05
6.37795	-0.000124357
6.38584	-0.000144566
6.39373	-6.40726e-05
6.40163	-3.09965e-05
6.40952	-3.55159e-05
6.41742	-4.00352e-05
6.42532	2.45906e-05
6.43321	5.12926e-05
6.44111	2.14922e-05
6.449	-8.30073e-06
6.45689	-3.46158e-05
6.46479	0.000103796
6.47268	0.000103817
6.48057	9.10312e-05
6.48847	7.82375e-05
6.49637	0.000233796
6.50427	0.00020465
6.51216	0.000175512
6.52005	0.000116515
6.52795	8.05256e-05
6.53584	0.000133919
6.54373	0.000156839
6.55163	0.000179753
6.55952	0.000183508
6.56742	0.000205122
6.57532	0.000197241
6.58321	0.00018936
6.59111	-2.18754e-06
6.599	-1.53808e-05
6.60689	6.00215e-05
6.61479	8.04446e-05
6.62268	6.37108e-05
6.63058	4.69695e-05
6.63847	0.000143881
6.64637	0.000106006
6.65427	6.81241e-05
6.66216	-3.40203e-06
6.67005	-5.22276e-05
6.67795	2.36679e-05
6.68584	5.41755e-05
6.69374	5.00744e-05
6.70163	4.59807e-05
6.70952	5.48831e-05
6.71742	4.49063e-05
6.72532	3.49369e-05
6.73321	1.53245e-05
6.74111	8.25373e-05
6.749	0.000143425
6.7569	0.000154143
6.76479	0.000164868
6.77268	0.000222337
6.78058	0.000267219
6.78847	0.000270029
6.79637	0.000181383
6.80427	9.27301e-05
6.81216	0.000128555
6.82006	0.000164532
6.82795	0.0001785
6.83584	0.000192467
6.84374	0.000198561
6.85163	0.000223605
6.85952	0.000202853
6.86742	0.000182094
6.87532	6.89731e-05
6.88322	0.00013341
6.89111	0.000155416
6.899	0.000160057
6.9069	0.000164689
6.91479	0.000246094
6.92268	0.000231905
6.93058	0.000217708
6.93847	0.000168954
6.94637	0.000154018
6.95427	0.000340065
6.96216	0.000363261
6.97006	0.000360061
6.97795	0.000356869
6.98585	0.000374264
6.99374	0.000361196
7.00163	0.000348128
7.00953	0.000176763
7.01742	6.84463e-05
7.02532	0.000119613
7.03322	0.000140164
7.04111	9.71819e-05
7.04901	5.41928e-05
7.0569	0.000145424
7.06479	0.000125375
7.07269	0.000105319
7.08058	6.28052e-05
7.08847	2.53767e-05
7.09637	3.21121e-05
7.10427	2.24902e-05
7.11217	1.28609e-05
7.12006	-4.14174e-05
7.12795	-7.87153e-05
7.13585	-0.000116021
7.14374	-0.000186633
7.15163	-0.000242828
7.15953	-0.000275452
7.16742	-9.8735e-05
7.17532	-0.000100366
7.18322	-0.00010199
7.19111	-7.30405e-05
7.19901	5.10734e-07
7.2069	9.29065e-06
7.21479	-4.30022e-05
7.22269	-9.53025e-05
7.23058	-0.000123218
7.23848	5.8103e-05
7.24637	8.75667e-05
7.25427	0.00011703
7.26217	0.000180507
7.27006	0.000205511
7.27795	0.000202559
7.28585	0.000160608
7.29374	0.000118664
7.30164	0.000188371
7.30953	0.000247394
7.31742	0.000249118
7.32532	0.000198803
7.33322	0.000148496
7.34111	0.00017104
7.34901	0.000151802
7.3569	0.000132572
7.3648	6.55694e-05
7.37269	0.000104921
7.38058	0.000132928
7.38848	9.8603e-05
7.39637	6.42857e-05
7.40427	6.0898e-05
7.41217	3.68494e-05
7.42006	1.28084e-05
7.42796	-5.35921e-05
7.43585	-0.000104479
7.44374	2.14808e-06
7.45164	2.46792e-05
7.45953	2.76863e-05
7.46742	3.06933e-05
7.47532	2.47598e-05
7.48322	2.08486e-05
7.49112	-1.01951e-05
7.49901	-4.12314e-05
7.5069	-0.000106622
7.5148	5.01904e-05
7.52269	9.2466e-05
7.53058	8.9028e-05
7.53848	8.55827e-05
7.54637	0.000154976
7.55427	0.000129826
7.56217	0.000104684
7.57006	3.5945e-05
7.57796	-5.66335e-06
7.58585	0.000157462
7.59374	0.000132447
7.60164	0.000107425
7.60953	6.43668e-05
7.61743	9.92384e-05
7.62532	9.56918e-05
7.63322	4.34449e-05
7.64112	-8.80943e-06
7.64901	1.34673e-05
7.6569	0.000148559
7.6648	0.000167541
7.67269	0.000161195
7.68059	0.000154841
7.68848	0.0002073
7.69637	0.000217454
7.70427	0.000151056
7.71217	8.46645e-05
7.72006	0.000110048
7.72796	0.000148878
7.73585	0.000160726
7.74375	0.000172567
7.75164	0.000198115
7.75953	0.000261555
7.76743	0.000286235
7.77532	0.000219852
7.78322	0.000153469
7.79112	7.69345e-05
7.79901	0.000125262
7.80691	0.000124707
7.8148	0.000124159
7.82269	0.00020675
7.83059	0.000291043
7.83848	0.000292356
7.84637	0.000227217
7.85427	0.000162072
7.86217	0.000164277
7.87007	0.000214555
7.87796	0.000218569
7.88585	0.000222583
7.89375	0.000233041
7.90164	0.000319145
7.90953	0.000339721
7.91743	0.000322832
7.92532	0.000305951
7.93322	0.000403247
7.94112	0.000476471
7.94901	0.000462835
7.95691	0.000449192
7.9648	0.000533107
7.9727	0.00054446
7.98059	0.000518852
7.98848	0.000493244
7.99638	0.000375262
8.00427	0.000437333
8.01217	0.000453264
8.02007	0.000441828
8.02796	0.000430399
8.03586	0.000403964
8.04375	0.000371283
8.05164	0.000338601
8.05954	0.000268625
8.06743	0.000284665
8.07532	0.000320341
8.08322	0.000325729
8.09112	0.00028225
8.09902	0.000238763
8.10691	0.000275296
8.1148	0.000308427
8.1227	0.000287987
8.13059	0.000267554
8.13848	0.000190061
8.14638	0.000361727
8.15427	0.00035333
8.16217	0.000344925
8.17007	0.000316741
8.17796	0.000460311
8.18586	0.000421977
8.19375	0.000383651
8.20164	0.000312359
8.20954	0.00024748
8.21743	0.000298014
8.22533	0.000313237
8.23322	0.000226763
8.24112	0.000140289
8.24902	0.00022297
8.25691	0.000197603
8.2648	0.000172236
8.2727	0.000125448
8.28059	9.88957e-05
8.28849	0.000115967
8.29638	8.46364e-05
8.30427	5.33059e-05
8.31217	2.51901e-05
8.32007	8.54352e-05
8.32796	9.34433e-05
8.33586	4.68322e-05
8.34375	2.28543e-07
8.35165	-5.47988e-06
8.35954	8.7188e-05
8.36743	0.000124393
8.37533	9.37358e-05
8.38322	6.30865e-05
8.39112	0.000112909
8.39902	0.00010196
8.40691	9.1018e-05
8.41481	-4.25996e-05
8.4227	-1.17162e-05
8.43059	4.78211e-05
8.43849	6.36464e-05
8.44638	1.49586e-05
8.45427	-3.37291e-05
8.46217	-2.34247e-05
8.47007	-6.04283e-05
8.47797	-9.74394e-05
8.48586	-0.000186314
8.49375	-0.000151683
8.50165	-8.4287e-05
8.50954	-7.00188e-05
8.51743	-5.57506e-05
8.52533	-1.20087e-05
8.53322	-5.22125e-05
8.54112	-9.24238e-05
8.54902	-0.000216285
8.55691	-0.000360635
8.56481	-0.000265254
8.5727	-0.000258676
8.58059	-0.000273556
8.58849	-0.000288443
8.59638	-0.000307045
8.60428	-0.000258305
8.61217	-0.000288515
8.62007	-0.000318725
8.62797	-0.00044259
8.63586	-0.000303161
8.64375	-0.000274926
8.65165	-0.000268215
8.65954	-0.000261496
8.66744	-0.000246286
8.67533	-0.000255081
8.68322	-0.000263877
8.69112	-0.000325503
8.69902	-0.000456575
8.70691	-0.000296437
8.71481	-0.000289601
8.7227	-0.000301854
8.7306	-0.000314114
8.73849	-0.000298081
8.74638	-0.000287425
8.75428	-0.000299978
8.76217	-0.000312524
8.77007	-0.000407726
8.77797	-0.000374684
8.78586	-0.000370683
8.79376	-0.000400853
8.80165	-0.000431016
8.80954	-0.000375893
8.81744	-0.000406694
8.82533	-0.000437488
8.83322	-0.000497758
8.84112	-0.000538132
8.84902	-0.000401962
8.85692	-0.000404558
8.86481	-0.000407147
8.8727	-0.000396791
8.8806	-0.000312151
8.88849	-0.000312192
8.89638	-0.000328512
8.90428	-0.000344838
8.91217	-0.000353611
8.92007	-0.000289012
8.92797	-0.000266726
8.93586	-0.00024444
8.94376	-0.000214505
8.95165	-0.000211897
8.95955	-0.000244874
8.96744	-0.000277843
8.97533	-0.000426073
8.98323	-0.000420829
8.99112	-0.000387136
8.99902	-0.000384054
9.00692	-0.000380979
9.01481	-0.000357555
9.02271	-0.000257845
9.0306	-0.000279905
9.03849	-0.000301965
9.04639	-0.000343127
9.05428	-0.000366675
9.06217	-0.000288296
9.07007	-0.000275659
9.07797	-0.000263015
9.08587	-0.000226082
9.09376	-0.000245147
9.10165	-0.000264213
9.10955	-0.000335634
9.11744	-0.000458532
9.12533	-0.000404082
9.13323	-0.000385177
9.14112	-0.000383701
9.14902	-0.000391535
9.15692	-0.000399362
9.16481	-0.000428357
9.17271	-0.000457359
9.1806	-0.00052313
9.18849	-0.000587992
9.19639	-0.000629869
9.20428	-0.000662615
9.21218	-0.00069537
9.22007	-0.00079279
9.22797	-0.000755939
9.23587	-0.000753171
9.24376	-0.000781836
9.25165	-0.000810501
9.25955	-0.000823757
9.26744	-0.000755264
9.27534	-0.00072677
9.28323	-0.000698268
9.29112	-0.000680998
9.29902	-0.000596388
9.30692	-0.00059292
9.31481	-0.000613527
9.32271	-0.000634141
9.3306	-0.000713776
9.3385	-0.000609195
9.34639	-0.000450657
9.35428	-0.000455265
9.36218	-0.00045988
9.37007	-0.000451795
9.37797	-0.0004618
9.38587	-0.000471811
9.39376	-0.000536103
9.40166	-0.000584742
9.40955	-0.000406334
9.41744	-0.000420361
9.42534	-0.000434395
9.43323	-0.00045651
9.44112	-0.000465172
9.44902	-0.000473841
9.45692	-0.000536639
9.46482	-0.0006145
9.47271	-0.000573508
9.4806	-0.000460843
9.4885	-0.000429757
9.49639	-0.000425205
9.50428	-0.000420653
9.51218	-0.000416257
9.52007	-0.000435068
9.52797	-0.000453887
9.53587	-0.000525834
9.54376	-0.000459672
9.55166	-0.000325432
9.55955	-0.000266386
9.56744	-0.00024738
9.57534	-0.000228381
9.58323	-0.000183461
9.59113	-0.000181461
9.59902	-0.000269501
9.60692	-0.000357541
9.61482	-0.000301415
9.62271	-0.000309894
9.6306	-0.000318374
9.6385	-0.00038188
9.64639	-0.000501387
9.65429	-0.000434633
9.66218	-0.000406481
9.67007	-0.000455714
9.67797	-0.000504954
9.68587	-0.000481619
9.69376	-0.000436929
9.70166	-0.000444727
9.70955	-0.000452517
9.71745	-0.00046842
9.72534	-0.000464507
9.73323	-0.000476852
9.74113	-0.000489206
9.74902	-0.000493138
9.75692	-0.000455293
9.76482	-0.000444019
9.77271	-0.000474704
9.78061	-0.000505397
9.7885	-0.000488499
9.79639	-0.000518522
9.80429	-0.000548553
9.81218	-0.000626783
9.82007	-0.000588523
9.82797	-0.000453788
9.83587	-0.000444026
9.84377	-0.000464699
9.85166	-0.000485365
9.85955	-0.000487401
9.86745	-0.000486156
9.87534	-0.000511209
9.88323	-0.000536262
9.89113	-0.000619641
9.89902	-0.00056633
9.90692	-0.000598681
9.91482	-0.000631025
9.92271	-0.000706011
9.93061	-0.000580847
9.9385	-0.000602614
9.9464	-0.000624388
9.95429	-0.000676028
9.96218	-0.000660576
9.97008	-0.000450303
9.97797	-0.000470281
9.98587	-0.000490259
9.99377	-0.000537735
10.0017	-0.000483764
10.0096	-0.000469499
10.0174	-0.000522258
10.0253	-0.000575017
10.0332	-0.000585857
10.0411	-0.000328991
10.049	-0.000357678
10.0569	-0.000386373
10.0648	-0.000448422
10.0727	-0.000287879
10.0806	-0.000310593
10.0885	-0.000333307
10.0964	-0.000381646
10.1043	-0.000342705
10.1122	-0.000200745
10.1201	-0.000228097
10.128	-0.000255441
10.1359	-0.000321086
10.1438	-0.000299028
10.1517	-0.000338162
10.1596	-0.000377304
10.1674	-0.000567765
10.1753	-0.000651203
10.1832	-0.000551024
10.1911	-0.000542066
10.199	-0.000541206
10.2069	-0.000540338
10.2148	-0.000515745
10.2227	-0.000545593
10.2306	-0.000575433
10.2385	-0.000706392
10.2464	-0.000663745
10.2543	-0.000446527
10.2622	-0.000451112
10.2701	-0.000464076
10.278	-0.000477041
10.2859	-0.000433108
10.2938	-0.000453776
10.3017	-0.000474443
10.3096	-0.000568799
10.3174	-0.000437841
10.3253	-0.000342748
10.3332	-0.000344795
10.3411	-0.000346843
10.349	-0.000278089
10.3569	-0.000267043
10.3648	-0.00028298
10.3727	-0.000298925
10.3806	-0.000415532
10.3885	-0.000324476
10.3964	-0.00031189
10.4043	-0.000321801
10.4122	-0.000331719
10.4201	-0.000296461
10.428	-0.000291621
10.4359	-0.000315581
10.4438	-0.000339533
10.4517	-0.000397726
10.4596	-0.000317909
10.4674	-0.00019438
10.4753	-0.00017977
10.4832	-0.000165153
10.4911	-8.2054e-05
10.499	-0.000115988
10.5069	-0.000149915
10.5148	-0.000236398
10.5227	-0.000351494
10.5306	-0.000220824
10.5385	-0.000250459
10.5464	-0.000280086
10.5543	-0.000342811
10.5622	-0.000309119
10.5701	-0.000296754
10.578	-0.000390595
10.5859	-0.00048443
10.5938	-0.000553206
10.6017	-0.000346793
10.6096	-0.000295047
10.6174	-0.0002433
10.6253	-0.000233286
10.6332	-0.000136169
10.6411	-0.000127066
10.649	-0.000141202
10.6569	-0.000155337
10.6648	-0.000188238
10.6727	-0.000114171
10.6806	-8.26856e-05
10.6885	-9.05066e-05
10.6964	-9.832e-05
10.7043	-1.06349e-05
10.7122	2.56496e-05
10.7201	5.47982e-06
10.728	-1.46974e-05
10.7359	6.30476e-05
10.7438	0.000206687
10.7517	0.000207521
10.7596	0.000208363
10.7675	0.000254268
10.7753	0.000290074
10.7832	0.000282411
10.7911	0.00027474
10.799	9.88989e-05
10.8069	0.000114766
10.8148	0.000173824
10.8227	0.000170791
10.8306	0.000167751
10.8385	0.000178682
10.8464	0.000185434
10.8543	0.000166491
10.8622	0.000147555
10.8701	7.551e-05
10.878	0.000173606
10.8859	0.000210818
10.8938	0.000216233
10.9017	0.000221655
10.9096	0.000247164
10.9175	0.000252649
10.9253	0.00023657
10.9332	0.000220484
10.9411	0.000129057
10.949	0.000186404
10.9569	0.000276162
10.9648	0.000273227
10.9727	0.000265081
10.9806	0.000256928
10.9885	0.000221581
10.9964	0.000186228
11.0043	9.92952e-05
11.0122	1.30967e-05
11.0201	0.000115475
11.028	0.000181563
11.0359	0.000182144
11.0438	0.000182718
11.0517	0.000228027
11.0596	0.00022825
11.0675	0.000204683
11.0753	0.000181115
11.0832	0.000107101
11.0911	0.000193633
11.099	0.000205368
11.1069	0.000198125
11.1148	0.00019089
11.1227	0.000279321
11.1306	0.000246532
11.1385	0.000213742
11.1464	0.000149696
11.1543	0.000156467
11.1622	0.000330258
11.1701	0.000394105
11.178	0.000412679
11.1859	0.000431245
11.1938	0.000482983
11.2017	0.000904671
11.2096	0.000982794
11.2175	0.000997758
11.2253	0.00101272
11.2332	0.00116447
11.2411	0.00115554
11.249	0.0011466
11.2569	0.00111188
11.2648	0.00115243
11.2727	0.00113857
11.2806	0.00112471
11.2885	0.00104115
11.2964	0.000994804
11.3043	0.00113644
11.3122	0.00113407
11.3201	0.00112803
11.328	0.001122
11.3359	0.00120777
11.3438	0.00118083
11.3517	0.00115389
11.3596	0.0010888
11.3675	0.00104923
11.3754	0.00112738
11.3832	0.00115662
11.3911	0.00118587
11.399	0.00122309
11.4069	0.00139247
11.4148	0.00136115
11.4227	0.00132983
11.4306	0.00126406
11.4385	0.00131876
11.4464	0.00141139
11.4543	0.00144562
11.4622	0.00147985
11.4701	0.00152681
11.478	0.0015705
11.4859	0.00157586
11.4938	0.0015417
11.5017	0.00150753
11.5096	0.00154316
11.5175	0.00175755
11.5254	0.00179989
11.5332	0.00184225
11.5411	0.00198841
11.549	0.00208696
11.5569	0.00208345
11.5648	0.00207994
11.5727	0.0020847
11.5806	0.0020961
11.5885	0.0020905
11.5964	0.0020849
11.6043	0.00208205
11.6122	0.00217217
11.6201	0.00226485
11.628	0.00229129
11.6359	0.00229813
11.6438	0.00230496
11.6517	0.00251705
11.6596	0.00274476
11.6675	0.00277553
11.6754	0.00277157
11.6832	0.00284153
11.6911	0.00289464
11.699	0.00289845
11.7069	0.00288731
11.7148	0.00287616
11.7227	0.00313122
11.7306	0.00341016
11.7385	0.00354363
11.7464	0.00370387
11.7543	0.00376303
11.7622	0.00376385
11.7701	0.00373424
11.778	0.00370463
11.7859	0.0037241
11.7938	0.00403433
11.8017	0.00426694
11.8096	0.00428558
11.8175	0.00433763
11.8254	0.00453781
11.8332	0.00470678
11.8411	0.00471028
11.849	0.00471378
11.8569	0.00471938
11.8648	0.0049857
11.8727	0.00524984
11.8806	0.00530995
11.8885	0.00531167
11.8964	0.00549416
11.9043	0.00568262
11.9122	0.00573057
11.9201	0.00579073
11.928	0.00593317
11.9359	0.00624063
11.9438	0.00647994
11.9517	0.00649988
11.9596	0.00660504
11.9675	0.00690046
11.9754	0.0069779
11.9833	0.00705534
11.9911	0.00708462
11.999	0.00732871
12.0069	0.00771814
12.0148	0.00791075
12.0227	0.00793053
12.0306	0.00803145
12.0385	0.00839439
12.0464	0.00865543
12.0543	0.00875965
12.0622	0.00890316
12.0701	0.00913792
12.078	0.00954318
12.0859	0.00975951
12.0938	0.00987208
12.1017	0.0101392
12.1096	0.0105114
12.1175	0.0107616
12.1254	0.0108919
12.1333	0.0110719
12.1411	0.0113943
12.149	0.0117407
12.1569	0.0119195
12.1648	0.0120567
12.1727	0.0123677
12.1806	0.0128625
12.1885	0.0131715
12.1964	0.0132693
12.2043	0.0134726
12.2122	0.0138986
12.2201	0.0143714
12.228	0.0146262
12.2359	0.0148074
12.2438	0.015192
12.2517	0.0157608
12.2596	0.016142
12.2675	0.0163919
12.2754	0.0167247
12.2833	0.0171994
12.2911	0.017773
12.299	0.0180716
12.3069	0.018307
12.3148	0.0187145
12.3227	0.0191809
12.3306	0.0195831
12.3385	0.0199409
12.3464	0.0203829
12.3543	0.0210067
12.3622	0.0216036
12.3701	0.0219398
12.378	0.0223402
12.3859	0.0229495
12.3938	0.023591
12.4017	0.02411
12.4096	0.024566
12.4175	0.02523
12.4254	0.026005
12.4333	0.0265173
12.4411	0.0269554
12.449	0.0275826
12.4569	0.0283442
12.4648	0.0290256
12.4727	0.0295301
12.4806	0.0300447
12.4885	0.0308094
12.4964	0.0317219
12.5043	0.0324776
12.5122	0.0331115
12.5201	0.0337888
12.528	0.0346651
12.5359	0.0355378
12.5438	0.0362975
12.5517	0.0370569
12.5596	0.0378924
12.5675	0.0389135
12.5754	0.0398312
12.5833	0.0406554
12.5911	0.0416512
12.599	0.0427288
12.6069	0.043688
12.6148	0.044547
12.6227	0.0455882
12.6306	0.0467809
12.6385	0.0479889
12.6464	0.0491108
12.6543	0.0500559
12.6622	0.0512482
12.6701	0.0527141
12.678	0.0539492
12.6859	0.0550836
12.6938	0.0563208
12.7017	0.0577387
12.7096	0.0592729
12.7175	0.060637
12.7254	0.062002
12.7333	0.0636108
12.7412	0.0653333
12.749	0.066981
12.7569	0.068455
12.7648	0.0699983
12.7727	0.0718174
12.7806	0.0736033
12.7885	0.0751891
12.7964	0.07687
12.8043	0.0788669
12.8122	0.0808817
12.8201	0.0826621
12.828	0.0845535
12.8359	0.0866996
12.8438	0.0889832
12.8517	0.0913133
12.8596	0.093504
12.8675	0.0956782
12.8754	0.0982338
12.8833	0.10088
12.8912	0.103294
12.899	0.105776
12.9069	0.108439
12.9148	0.111357
12.9227	0.114232
12.9306	0.116942
12.9385	0.119908
12.9464	0.123107
12.9543	0.126261
12.9622	0.129366
12.9701	0.132646
12.978	0.136065
12.9859	0.139663
12.9938	0.143189
13.0017	0.146659
13.0096	0.150395
13.0175	0.154339
13.0254	0.158287
13.0333	0.162188
13.0412	0.166299
13.049	0.170574
13.0569	0.174977
13.0648	0.179366
13.0727	0.183752
13.0806	0.188434
13.0885	0.193349
13.0964	0.198179
13.1043	0.203057
13.1122	0.20813
13.1201	0.213493
13.128	0.218854
13.1359	0.224009
13.1438	0.229347
13.1517	0.235051
13.1596	0.240904
13.1675	0.246745
13.1754	0.252627
13.1833	0.258716
13.1912	0.265128
13.199	0.271433
13.2069	0.277675
13.2148	0.2842
13.2227	0.290955
13.2306	0.297822
13.2385	0.304764
13.2464	0.31177
13.2543	0.319027
13.2622	0.326648
13.2701	0.334109
13.278	0.341438
13.2859	0.349083
13.2938	0.357102
13.3017	0.365226
13.3096	0.373276
13.3175	0.381505
13.3254	0.389903
13.3333	0.398443
13.3412	0.406843
13.3491	0.415274
13.3569	0.424034
13.3648	0.432938
13.3727	0.441905
13.3806	0.450891
13.3885	0.459956
13.3964	0.469232
13.4043	0.478723
13.4122	0.487984
13.4201	0.497174
13.428	0.506684
13.4359	0.51634
13.4438	0.525967
13.4517	0.535729
13.4596	0.545629
13.4675	0.555633
13.4754	0.565632
13.4833	0.575315
13.4912	0.585089
13.4991	0.595042
13.5069	0.605048
13.5148	0.615041
13.5227	0.624967
13.5306	0.635076
13.5385	0.645331
13.5464	0.655439
13.5543	0.665126
13.5622	0.674761
13.5701	0.684697
13.578	0.694788
13.5859	0.704672
13.5938	0.714493
13.6017	0.724354
13.6096	0.73419
13.6175	0.743832
13.6254	0.75307
13.6333	0.762364
13.6412	0.771691
13.6491	0.78094
13.6569	0.790014
13.6648	0.799099
13.6727	0.809103
13.6806	0.818898
13.6885	0.827711
13.6964	0.836096
13.7043	0.84425
13.7122	0.852576
13.7201	0.860798
13.728	0.868668
13.7359	0.876435
13.7438	0.884168
13.7517	0.891782
13.7596	0.898999
13.7675	0.905674
13.7754	0.912259
13.7833	0.91884
13.7912	0.925185
13.7991	0.931259
13.8069	0.937155
13.8148	0.942772
13.8227	0.948205
13.8306	0.953283
13.8385	0.957935
13.8464	0.962544
13.8543	0.967061
13.8622	0.971298
13.8701	0.975131
13.878	0.978712
13.8859	0.982056
13.8938	0.985163
13.9017	0.987989
13.9096	0.990414
13.9175	0.992546
13.9254	0.994414
13.9333	0.996169
13.9412	0.997639
13.9491	0.998632
13.957	0.999384
13.9648	1
13.9727	0.999934
13.9806	0.999869
13.9885	0.999688
13.9964	0.999121
14.0043	0.998439
14.0122	0.99736
14.0201	0.995841
14.028	0.993955
14.0359	0.991995
14.0438	0.989887
14.0517	0.987241
14.0596	0.984256
14.0675	0.981181
14.0754	0.978073
14.0833	0.974611
14.0912	0.970698
14.0991	0.966449
14.107	0.962127
14.1148	0.957731
14.1227	0.952922
14.1306	0.947666
14.1385	0.942369
14.1464	0.93709
14.1543	0.93136
14.1622	0.925332
14.1701	0.919095
14.178	0.912889
14.1859	0.906615
14.1938	0.899783
14.2017	0.892732
14.2096	0.885816
14.2175	0.8788
14.2254	0.87131
14.2333	0.863496
14.2412	0.855546
14.2491	0.847848
14.257	0.840083
14.2648	0.831552
14.2727	0.822649
14.2806	0.813715
14.2885	0.805025
14.2964	0.79639
14.3043	0.787562
14.3122	0.778649
14.3201	0.770068
14.328	0.761561
14.3359	0.752559
14.3438	0.743495
14.3517	0.734707
14.3596	0.725886
14.3675	0.716555
14.3754	0.707048
14.3833	0.697606
14.3912	0.688666
14.3991	0.67984
14.407	0.67061
14.4148	0.661351
14.4227	0.652381
14.4306	0.643317
14.4385	0.634001
14.4464	0.62453
14.4543	0.615131
14.4622	0.606421
14.4701	0.597678
14.478	0.588414
14.4859	0.579077
14.4938	0.570238
14.5017	0.56148
14.5096	0.552473
14.5175	0.543487
14.5254	0.534656
14.5333	0.526347
14.5412	0.517888
14.5491	0.509064
14.557	0.500524
14.5648	0.492376
14.5727	0.484179
14.5806	0.475831
14.5885	0.467444
14.5964	0.45926
14.6043	0.451654
14.6122	0.443954
14.6201	0.436037
14.628	0.428335
14.6359	0.420915
14.6438	0.413505
14.6517	0.406071
14.6596	0.398605
14.6675	0.39136
14.6754	0.384531
14.6833	0.377605
14.6912	0.370507
14.6991	0.36371
14.707	0.357315
14.7149	0.350705
14.7227	0.344024
14.7306	0.337412
14.7385	0.331195
14.7464	0.325422
14.7543	0.31942
14.7622	0.313293
14.7701	0.307489
14.778	0.301917
14.7859	0.296152
14.7938	0.290399
14.8017	0.284692
14.8096	0.279378
14.8175	0.274453
14.8254	0.269283
14.8333	0.263998
14.8412	0.25907
14.8491	0.25428
14.857	0.249339
14.8649	0.244456
14.8727	0.239647
14.8806	0.235218
14.8885	0.230992
14.8964	0.226515
14.9043	0.222133
14.9122	0.218126
14.9201	0.214141
14.928	0.210024
14.9359	0.205872
14.9438	0.201884
14.9517	0.198369
14.9596	0.19487
14.9675	0.191146
14.9754	0.187525
14.9833	0.1842
14.9912	0.180938
14.9991	0.177415
15.007	0.173937
15.0149	0.170705
15.0227	0.167818
15.0306	0.16492
15.0385	0.161804
15.0464	0.158841
15.0543	0.156157
15.0622	0.153383
15.0701	0.150442
15.078	0.147551
15.0859	0.144875
15.0938	0.142497
15.1017	0.14004
15.1096	0.137498
15.1175	0.135102
15.1254	0.1329
15.1333	0.13059
15.1412	0.128221
15.1491	0.125952
15.157	0.123836
15.1649	0.121882
15.1727	0.119789
15.1806	0.117535
15.1885	0.115465
15.1964	0.113625
15.2043	0.111682
15.2122	0.109711
15.2201	0.107826
15.228	0.106095
15.2359	0.104553
15.2438	0.102855
15.2517	0.101046
15.2596	0.0994233
15.2675	0.0980372
15.2754	0.0965748
15.2833	0.0948646
15.2912	0.0932583
15.2991	0.0919402
15.307	0.0907168
15.3149	0.0893377
15.3228	0.0879389
15.3306	0.0867258
15.3385	0.0855756
15.3464	0.0842038
15.3543	0.0827403
15.3622	0.081415
15.3701	0.0804012
15.378	0.0794643
15.3859	0.0782135
15.3938	0.0770253
15.4017	0.0761418
15.4096	0.0751672
15.4175	0.0739625
15.4254	0.0727547
15.4333	0.0717128
15.4412	0.0709134
15.4491	0.0700744
15.457	0.0690102
15.4649	0.0679431
15.4728	0.0671715
15.4806	0.0664444
15.4885	0.0654704
15.4964	0.0644913
15.5043	0.0636584
15.5122	0.0630503
15.5201	0.0624244
15.528	0.0615674
15.5359	0.060687
15.5438	0.0600158
[truncated: 1,746 more rows]

## Sheet: Fig. 1h
volume (mL)	dRI	volume (mL)	molecular weight(kDa)
-0.11955	0.00014186	10.0064	535.704
-0.111133	8.27567e-05	10.0149	535.635
-0.102717	5.38395e-05	10.0233	533.521
-0.0943	8.27934e-05	10.0317	529.396
-0.0858833	8.68865e-05	10.0401	527.838
-0.0774583	8.08108e-05	10.0485	531.744
-0.0690417	7.47351e-05	10.0569	530.425
-0.060625	1.88334e-05	10.0654	525.874
-0.0522083	9.17762e-06	10.0738	524.536
-0.0437917	-1.64524e-06	10.0822	524.03
-0.035375	-1.24681e-05	10.0906	522.017
-0.0269583	-5.81466e-05	10.099	520.165
-0.0185417	-9.2108e-05	10.1074	518.63
-0.010125	-4.85372e-05	10.1159	516.727
-0.00170833	7.97273e-05	10.1243	518.571
0.00670834	7.62101e-05	10.1327	516.234
0.015125	7.2693e-05	10.1411	512.672
0.0235417	3.49384e-05	10.1495	512.067
0.0319667	2.25536e-05	10.158	510.997
0.0403833	4.44294e-05	10.1664	508.018
0.0488	6.27609e-05	10.1748	506.837
0.0572167	5.21061e-05	10.1832	506.016
0.0656333	4.14513e-05	10.1916	506.829
0.07405	1.52708e-05	10.2	505.7
0.0824667	7.66454e-05	10.2085	503.492
0.0908833	7.83427e-05	10.2169	501.334
0.0993	6.91763e-05	10.2253	500.897
0.107717	6.001e-05	10.2337	497.666
0.116133	2.62805e-05	10.2421	495.571
0.12455	8.70744e-05	10.2505	495.646
0.132967	0.000103916	10.259	497.186
0.141383	9.29485e-05	10.2674	495
0.149808	8.1981e-05	10.2758	492.73
0.158225	7.45068e-05	10.2842	490.63
0.166642	5.79027e-05	10.2926	492.89
0.175058	7.68959e-05	10.301	488.906
0.183475	0.000111349	10.3095	485.139
0.191892	0.000115239	10.3179	482.746
0.200308	0.000103849	10.3263	482.996
0.208725	9.24584e-05	10.3347	483.966
0.217142	5.87794e-05	10.3431	482.039
0.225558	7.35829e-05	10.3516	480.15
0.233975	7.46923e-05	10.36	478.446
0.242392	7.3336e-05	10.3684	477.055
0.250808	7.19797e-05	10.3768	474.722
0.259225	6.81576e-05	10.3852	472.6
0.26765	2.37948e-05	10.3936	472.165
0.276067	-5.24684e-06	10.4021	472.826
0.284483	-7.44179e-07	10.4105	471.278
0.2929	5.33056e-05	10.4189	468.24
0.301317	8.61708e-05	10.4273	466.611
0.309733	8.97404e-05	10.4357	466.196
0.31815	9.331e-05	10.4441	464.515
0.326567	0.000113187	10.4526	462.085
0.334983	9.86197e-05	10.461	460.457
0.3434	8.40527e-05	10.4694	460.148
0.351817	3.63061e-06	10.4778	460.316
0.360233	1.42577e-05	10.4862	457.469
0.36865	2.48849e-05	10.4946	454.728
0.377075	6.37483e-05	10.5031	454.364
0.385492	0.000102693	10.5115	452.929
0.393908	0.000105725	10.5199	450.369
0.402325	8.21003e-05	10.5283	448.094
0.410742	5.84751e-05	10.5367	448.043
0.419158	7.41108e-05	10.5451	448.513
0.427575	7.43986e-05	10.5536	446.896
0.435992	7.46863e-05	10.562	445.144
0.444408	7.74116e-05	10.5704	442.824
0.452825	0.00011544	10.5788	441.183
0.461242	0.000102379	10.5872	438.797
0.469658	8.93174e-05	10.5957	437.216
0.478075	-3.06018e-05	10.6041	437.314
0.486492	-7.9517e-05	10.6125	436.899
0.494917	-2.47703e-05	10.6209	435.314
0.503333	-1.8804e-05	10.6293	432.215
0.51175	-3.09512e-05	10.6377	431.102
0.520167	-4.30984e-05	10.6462	430.913
0.528583	1.44901e-06	10.6546	429.292
0.537	4.62296e-06	10.663	427.129
0.545417	-2.45439e-05	10.6714	425.437
0.553833	-5.37108e-05	10.6798	425.742
0.56225	-1.70889e-05	10.6882	425.255
0.570667	5.66824e-05	10.6967	422.654
0.579083	5.55368e-05	10.7051	420.858
0.5875	5.43913e-05	10.7135	420.615
0.595917	4.49933e-05	10.7219	419.72
0.604333	5.21319e-05	10.7303	418.042
0.612758	2.22494e-05	10.7387	415.297
0.621175	-7.63304e-06	10.7472	415.209
0.629592	-4.4785e-05	10.7556	415.57
0.638008	5.62667e-05	10.764	413.575
0.646425	0.000119259	10.7724	411.142
0.654842	0.000137923	10.7808	410.872
0.663258	0.000119586	10.7892	410.047
0.671675	0.000101248	10.7977	407.71
0.680092	4.61779e-05	10.8061	405.973
0.688508	5.52331e-05	10.8145	405.215
0.696925	5.63211e-05	10.8229	405.441
0.705342	5.67282e-05	10.8313	405.016
0.713758	5.71353e-05	10.8398	402.83
0.722183	6.18644e-05	10.8482	401.256
0.7306	6.89602e-05	10.8566	400.527
0.739017	7.02553e-05	10.865	398.69
0.747433	6.86502e-05	10.8734	396.879
0.75585	6.70451e-05	10.8818	395.746
0.764267	6.31116e-05	10.8903	396.193
0.772683	8.27964e-05	10.8987	396.113
0.7811	7.90474e-05	10.9071	393.969
0.789517	7.52984e-05	10.9155	392.18
0.797933	9.36299e-06	10.9239	391.825
0.80635	7.38658e-05	10.9323	391.204
0.814767	9.00596e-05	10.9408	388.819
0.823183	8.94475e-05	10.9492	387.115
0.8316	8.88354e-05	10.9576	387.191
0.840025	7.00899e-08	10.966	387.508
0.848442	5.91333e-05	10.9744	386.475
0.856858	3.97468e-05	10.9828	383.943
0.865275	2.03602e-05	10.9913	383.207
0.873692	-3.43171e-05	10.9997	383.321
0.882108	-8.82602e-05	11.0081	381.276
0.890525	-3.72184e-05	11.0165	379.413
0.898942	2.92066e-05	11.0249	379.41
0.907358	4.39976e-05	11.0333	379.327
0.915775	4.56571e-05	11.0418	378.74
0.924192	4.07507e-05	11.0502	377.248
0.932608	3.58443e-05	11.0586	376.067
0.941025	9.20978e-06	11.067	374.929
0.94945	8.84751e-06	11.0754	373.155
0.957867	8.48532e-06	11.0839	371.513
0.966283	-1.96503e-05	11.0923	370.988
0.9747	-6.10883e-05	11.1007	371.157
0.983117	1.58624e-05	11.1091	371.079
0.991533	5.15577e-05	11.1175	368.844
0.99995	6.13851e-05	11.1259	367.608
1.00837	7.49232e-05	11.1344	367.345
1.01678	8.84613e-05	11.1428	366.68
1.0252	6.21752e-05	11.1512	364.94
1.03362	3.5889e-05	11.1596	363.585
1.04203	-2.50845e-05	11.168	363.635
1.05045	-7.7834e-06	11.1764	364.215
1.05887	5.07271e-05	11.1849	362.932
1.06729	4.87935e-05	11.1933	361.449
1.07571	4.686e-05	11.2017	360.774
1.08413	3.31241e-07	11.2101	360.427
1.09254	-8.14745e-06	11.2185	359.711
1.10096	6.17031e-05	11.2269	357.761
1.10938	3.48318e-05	11.2354	357.01
1.11779	7.96048e-06	11.2438	357.591
1.12621	-5.52329e-05	11.2522	356.909
1.13463	-4.9507e-05	11.2606	354.816
1.14304	-4.33632e-05	11.269	354.027
1.15146	-3.81735e-05	11.2775	354.052
1.15988	-4.72323e-06	11.2859	353.236
1.16829	5.50548e-05	11.2943	351.72
1.17671	3.33574e-05	11.3027	351.144
1.18513	1.16599e-05	11.3111	351.203
1.19355	-4.90664e-05	11.3195	351.326
1.20197	-3.07072e-06	11.328	350.063
1.21038	-2.16152e-05	11.3364	348.751
1.2188	-4.01597e-05	11.3448	348.229
1.22722	-3.19174e-05	11.3532	347.216
1.23563	3.92993e-06	11.3616	346.021
1.24405	1.03454e-05	11.37	345.335
1.25247	1.32758e-05	11.3785	345.392
1.26088	1.62063e-05	11.3869	345.655
1.2693	6.03919e-05	11.3953	344.44
1.27772	7.43846e-05	11.4037	343.129
1.28613	6.67323e-05	11.4121	342.622
1.29456	5.908e-05	11.4205	342.391
1.30298	-8.82657e-06	11.429	341.428
1.31139	1.65541e-05	11.4374	340.092
1.31981	1.73657e-05	11.4458	339.803
1.32823	1.37327e-06	11.4542	340.03
1.33664	-1.46192e-05	11.4626	339.144
1.34506	-9.75592e-06	11.471	338.443
1.35348	3.00237e-06	11.4795	337.989
1.36189	6.94497e-06	11.4879	337.177
1.37031	1.08876e-05	11.4963	336.295
1.37873	8.05781e-06	11.5047	335.555
1.38714	5.22806e-06	11.5131	335.042
1.39556	-8.6146e-06	11.5216	334.806
1.40398	-2.96031e-05	11.53	334.422
1.4124	-2.65446e-05	11.5384	333.951
1.42082	-2.61991e-05	11.5468	333.447
1.42923	-2.58535e-05	11.5552	332.878
1.43765	3.91329e-05	11.5636	332.152
1.44607	5.9695e-05	11.5721	331.286
1.45448	5.36727e-05	11.5805	330.84
1.4629	4.76503e-05	11.5889	330.612
1.47132	1.50436e-05	11.5973	330.554
1.47973	-5.92165e-05	11.6057	330.033
1.48815	1.09163e-05	11.6141	329.149
1.49657	4.497e-05	11.6226	328.838
1.50498	7.90237e-05	11.631	328.513
1.5134	0.000105278	11.6394	327.27
1.52182	0.000107152	11.6478	326.785
1.53024	9.80855e-05	11.6562	326.669
1.53866	8.90188e-05	11.6646	326.862
1.54708	6.90116e-05	11.6731	326.039
1.55549	-2.22551e-05	11.6815	325.372
1.56391	-2.73517e-05	11.6899	324.801
1.57233	-3.61559e-05	11.6983	324.373
1.58074	-4.49602e-05	11.7067	323.556
1.58916	-8.44888e-05	11.7151	322.897
1.59758	-1.45538e-05	11.7236	323.077
1.60599	8.02638e-05	11.732	323.196
1.61441	0.000115058	11.7404	322.842
1.62283	0.000149852	11.7488	321.765
1.63124	0.000152409	11.7572	321.227
1.63967	0.000210774	11.7657	320.946
1.64808	0.000206764	11.7741	320.572
1.6565	0.000202755	11.7825	320.328
1.66492	0.000163257	11.7909	319.842
1.67333	0.000153637	11.7993	319.549
1.68175	9.24913e-05	11.8077	319.944
1.69017	2.84724e-05	11.8162	319.027
1.69858	1.96011e-05	11.8246	318.055
1.707	3.49565e-05	11.833	317.507
1.71542	5.23921e-05	11.8414	317.313
1.72383	0.000150323	11.8498	316.895
1.73225	0.000127496	11.8582	316.365
1.74067	0.000104668	11.8667	316.533
1.74908	4.82103e-05	11.8751	316.41
1.75751	2.90996e-05	11.8835	317.494
1.76593	1.31241e-05	11.8919	315.446
1.77434	3.97762e-05	11.9003	314.177
1.78276	7.84933e-05	11.9087	314.012
1.79118	5.31139e-05	11.9172	314.07
1.79959	2.77344e-05	11.9256	313.394
1.80801	-2.85308e-05	11.934	313.278
1.81643	-7.335e-05	11.9424	312.913
1.82484	-0.000118169	11.9508	312.695
1.83326	-0.000136951	11.9593	311.91
1.84168	-4.12287e-05	11.9677	311.571
1.85009	-3.98739e-05	11.9761	311.076
1.85851	-4.35843e-05	11.9845	311.085
1.86693	-4.72948e-05	11.9929	311.153
1.87535	-5.16736e-05	12.0013	311.039
1.88377	-5.60525e-05	12.0098	310.087
1.89218	-0.000120764	12.0182	309.821
1.9006	-0.00015011	12.0266	309.634
1.90902	-7.56893e-05	12.035	308.982
1.91743	2.01865e-05	12.0434	308.346
1.92585	4.46163e-05	12.0518	308.326
1.93427	5.63977e-05	12.0603	308.055
1.94268	3.83199e-05	12.0687	307.756
1.9511	2.02421e-05	12.0771	307.755
1.95952	1.12578e-05	12.0855	307.534
1.96793	6.1759e-05	12.0939	307.286
1.97635	7.33126e-05	12.1023	306.483
1.98478	-1.19948e-05	12.1108	305.707
1.99319	-9.73021e-05	12.1192	306.531
2.00161	2.02516e-05	12.1276	306.77
2.01003	4.12952e-05	12.136	306.465
2.01844	4.13556e-05	12.1444	305.987
2.02686	6.01876e-06	12.1528	305.403
2.03528	-2.93181e-05	12.1613	305.242
2.04369	-9.47711e-05	12.1697	304.637
2.05211	-5.49253e-05	12.1781	304.144
2.06053	-3.74768e-05	12.1865	303.743
2.06894	-4.18724e-05	12.1949	304.104
2.07736	-4.62679e-05	12.2034	303.751
2.08578	-4.87787e-05	12.2118	303.797
2.09419	-5.12896e-05	12.2202	303.133
2.10262	-7.04074e-05	12.2286	303.718
2.11103	-5.16245e-05	12.237	303.319
2.11945	-4.24902e-05	12.2454	302.24
2.12787	-6.03287e-05	12.2539	301.726
2.13628	-7.81672e-05	12.2623	301.81
2.1447	-4.93207e-05	12.2707	301.64
2.15312	-6.18909e-05	12.2791	301.787
2.16153	-7.4461e-05	12.2875	301.39
2.16995	-0.000101877	12.2959	300.424
2.17837	-3.19022e-05	12.3044	300.988
2.18678	-9.2358e-06	12.3128	300.562
2.1952	1.34306e-05	12.3212	301.736
2.20362	3.41775e-05	12.3296	300.547
2.21204	3.86537e-05	12.338	299.761
2.22046	3.78367e-05	12.3464	300.897
2.22888	3.70198e-05	12.3549	299.992
2.23729	3.30003e-05	12.3633	299.302
2.24571	-3.87007e-05	12.3717	298.577
2.25413	-4.24088e-05	12.3801	298.347
2.26254	-4.61168e-05	12.3885	297.291
2.27096	-6.56851e-05	12.3969	296.264
2.27938	4.17922e-05	12.4054	297.056
2.28779	3.30654e-05	12.4138	297.372
2.29621	2.43386e-05	12.4222	297.622
2.30463	-2.9463e-05	12.4306	296.998
2.31304	-0.000128239	12.439	296.779
2.32146	-7.74907e-05	12.4475	295.915
2.32988	-6.62021e-05	12.4559	295.042
2.3383	-6.51444e-05	12.4643	294.539
2.34672	-0.000106266	12.4727	294.908
2.35513	-0.000147387	12.4811	294.914
2.36355	-6.06558e-05	12.4895	295.147
2.37197	-3.97961e-06	12.498	294.004
2.38038	3.65278e-05	12.5064	292.537
2.3888	6.19164e-05	12.5148	293.553
2.39722	6.37089e-05	12.5232	292.962
2.40563	3.77982e-05	12.5316	292.093
2.41405	1.18875e-05	12.54	291.862
2.42247	-4.17264e-05	12.5485	292.691
2.43088	-5.13151e-05	12.5569	292.398
2.4393	-6.96304e-05	12.5653	292.596
2.44773	-8.79458e-05	12.5737	290.946
2.45614	-5.17337e-05	12.5821	290.609
2.46456	-3.53065e-05	12.5905	290.692
2.47298	-3.82352e-05	12.599	289.538
2.48139	-4.11639e-05	12.6074	288.944
2.48981	0.000155862	12.6158	290.185
2.49823	0.00014535	12.6242	289.908
2.50664	0.000134838	12.6326	290.508
2.51506	-3.01304e-05	12.641	289.142
2.52348	0.000159012	12.6495	288.889
2.53189	0.000121489	12.6579	288.028
2.54031	8.39654e-05	12.6663	286.88
2.54873	5.07022e-06	12.6747	285.455
2.55715	-2.1964e-05	12.6831	286.588
2.56557	-5.29698e-05	12.6916	287.914
2.57398	-3.91312e-05	12.7	286.883
2.5824	-2.14116e-05	12.7084	284.889
2.59082	-3.69187e-06	12.7168	284.178
2.59923	2.41902e-05	12.7252	284.461
2.60765	2.82875e-05	12.7336	284.82
2.61607	3.23849e-05	12.7421	284.048
2.62448	4.06115e-05	12.7505	283.63
2.6329	3.6399e-05	12.7589	283.529
2.64132	3.21864e-05	12.7673	283.815
2.64973	5.28126e-05	12.7757	283.112
2.65815	4.00881e-05	12.7841	280.588
2.66657	2.73635e-05	12.7926	280.411
2.67499	-7.49934e-05	12.801	280.921
2.68341	3.00894e-05	12.8094	279.606
2.69183	4.19338e-05	12.8178	279.537
2.70024	5.28033e-05	12.8262	282.454
2.70866	6.45482e-05	12.8346	281.763
2.71708	0.000122871	12.8431	281.207
2.72549	9.96516e-05	12.8515	276.459
2.73391	7.64327e-05	12.8599	275.982
2.74233	1.13869e-05	12.8683	277.271
2.75074	-7.54048e-05	12.8767	276.564
2.75916	-6.25843e-05	12.8852	274.449
2.76758	3.98871e-05	12.8936	275.656
2.77599	5.37167e-05	12.902	276.489
2.78442	5.40038e-05	12.9104	275.928
2.79283	3.81483e-05	12.9188	274.017
2.80125	2.22929e-05	12.9272	271.106
2.80967	5.844e-05	12.9357	271.897
2.81808	4.74418e-05	12.9441	272.273
2.8265	3.64436e-05	12.9525	270.952
2.83492	-1.04028e-05	12.9609	271.556
2.84333	-7.52253e-06	12.9693	271.558
2.85175	-7.90537e-06	12.9777	270.693
2.86017	-8.28822e-06	12.9862	270.092
2.86858	-1.19342e-05	12.9946	267.369
2.877	-4.15278e-05	13.003	267.018
2.88542	-1.77903e-05	13.0114	266.698
2.89383	9.65039e-06	13.0198	266.787
2.90226	1.83208e-05	13.0282	267.815
2.91068	-3.40486e-05	13.0367	266.952
2.91909	-8.64181e-05	13.0451	266.542
2.92751	-7.13615e-05	13.0535	267.404
2.93593	-4.70798e-05	13.0619	264.711
2.94434	1.22209e-05	13.0703	261.89
2.95276	2.43874e-05	13.0787	261.69
2.96118	2.45721e-05	13.0872	261.376
2.96959	-2.57114e-06	13.0956	259.501
2.97801	-2.97143e-05	13.104	259.311
2.98643	-2.64695e-05	13.1124	260.724
2.99484	-2.22361e-05	13.1208	263.344
3.00326	-1.80027e-05	13.1293	258.907
3.01168	-1.81014e-05	13.1377	256.018
3.0201	-1.82003e-05	13.1461	257.409
3.02852	-4.36398e-05	13.1545	256.232
3.03693	-2.9562e-05	13.1629	256.704
3.04535	-2.34116e-05	13.1713	252.583
3.05377	-1.72612e-05
3.06218	3.85454e-06
3.0706	9.762e-06
3.07902	1.56695e-05
3.08743	2.80573e-05
3.09585	4.04452e-05
3.10427	6.5163e-05
3.11268	0.000143355
3.1211	0.000134054
3.12953	0.000124754
3.13794	0.000101814
3.14636	9.63504e-05
3.15478	9.08864e-05
3.16319	7.46973e-05
3.17161	-1.26651e-05
3.18003	-9.81288e-05
3.18844	-5.2337e-05
3.19686	-4.97301e-05
3.20528	-5.30964e-05
3.21369	-5.64627e-05
3.22211	-6.58021e-05
3.23053	2.83554e-05
3.23894	0.000123272
3.24737	9.46299e-05
3.25578	6.5988e-05
3.2642	-1.58298e-05
3.27262	3.57818e-06
3.28103	5.92816e-06
3.28945	8.27815e-06
3.29787	1.95018e-05
3.30628	0.000201523
3.3147	0.000181185
3.32312	0.000160847
3.33153	7.99364e-05
3.33995	1.19574e-06
3.34837	2.88576e-05
3.35679	3.55341e-05
3.36521	4.22107e-05
3.37363	7.47842e-05
3.38204	6.1486e-05
3.39046	4.81878e-05
3.39888	5.7862e-05
3.40729	5.5117e-05
3.41571	5.23719e-05
3.42413	4.79561e-05
3.43254	7.35095e-05
3.44096	8.0109e-05
3.44938	7.29254e-05
3.45779	6.57419e-05
3.46621	-4.83357e-05
3.47463	-0.000101904
3.48305	-7.43293e-05
3.49147	-5.47411e-05
3.49988	-4.42086e-05
3.5083	-4.42692e-05
3.51672	-4.61698e-05
3.52513	-4.80703e-05
3.53355	-8.80561e-05
3.54197	-6.65401e-05
3.55038	-6.80729e-05
3.5588	-6.96056e-05
3.56722	-1.08602e-05
3.57563	2.83893e-05
3.58405	1.98457e-05
3.59248	1.13021e-05
3.60089	-2.53079e-05
3.60931	-4.70897e-05
3.61773	-6.88716e-05
3.62614	4.94903e-05
3.63456	6.14023e-05
3.64298	6.43121e-05
3.65139	6.27206e-05
3.65981	6.11292e-05
3.66823	3.93897e-05
3.67664	8.23745e-06
3.68506	-2.29148e-05
3.69348	1.30227e-05
3.7019	7.54821e-06
3.71032	2.07378e-06
3.71873	-2.61569e-05
3.72715	-3.59769e-05
3.73557	-4.56553e-05
3.74398	-5.53338e-05
3.7524	-8.51433e-05
3.76082	-5.18338e-05
3.76923	-3.62609e-05
3.77765	-5.38049e-05
3.78607	-7.13489e-05
3.79448	-4.51215e-05
3.8029	6.90642e-06
3.81132	4.62515e-05
3.81974	4.24631e-05
3.82816	3.86747e-05
3.83658	2.0957e-05
3.84499	-4.53409e-05
3.85341	-1.82092e-05
3.86183	-6.99306e-06
3.87024	-7.31372e-06
3.87866	-7.63438e-06
3.88708	-6.9485e-06
3.89549	-9.82674e-06
3.90391	-1.2705e-05
3.91233	-5.95266e-05
3.92074	2.10291e-05
3.92916	7.14524e-06
3.93758	-6.73869e-06
3.946	-6.23184e-05
3.95442	0.000167983
3.96283	0.00014287
3.97125	0.000117756
3.97967	3.75918e-05
3.98808	2.76781e-05
3.9965	3.55678e-05
4.00492	2.22648e-05
4.01333	8.96188e-06
4.02175	-1.71614e-05
4.03017	-0.000139063
4.03858	-0.000104324
4.04701	-9.70485e-05
4.05543	-8.97731e-05
4.06384	-3.76602e-05
4.07226	-5.51358e-05
4.08068	-7.26115e-05
4.08909	-0.000111285
4.09751	-9.4531e-05
4.10593	-9.42053e-06
4.11434	7.56899e-05
4.12276	7.32281e-05
4.13118	7.07663e-05
4.13959	1.66179e-07
4.14801	-2.45583e-05
4.15643	-5.43222e-05
4.16485	-8.14077e-05
4.17327	-8.22505e-05
4.18168	-6.80573e-05
4.1901	-6.28113e-05
4.19852	-5.75653e-05
4.20693	-6.5656e-05
4.21535	-7.37466e-05
4.22377	-9.20451e-05
4.23218	-9.89257e-05
4.2406	-6.30267e-05
4.24902	-6.92579e-05
4.25743	-7.54891e-05
4.26585	-3.36616e-05
4.27428	-3.49907e-05
4.28269	-3.63198e-05
4.29111	-4.29311e-05
4.29953	-1.21261e-05
4.30794	3.70418e-06
4.31636	-1.29583e-05
4.32478	-2.96208e-05
4.33319	-7.15979e-05
4.34161	-3.98741e-05
4.35003	-1.7019e-05
4.35844	-6.21598e-06
4.36686	4.58704e-06
4.37528	2.17162e-06
4.38369	-2.43791e-07
4.39212	-2.47657e-05
4.40053	-5.41841e-05
4.40895	3.18003e-05
4.41737	3.93002e-05
4.42578	4.24503e-05
4.4342	-2.42245e-05
4.44262	-9.08994e-05
4.45103	-9.29494e-05
4.45945	-2.07219e-05
4.46787	1.9947e-06
4.47628	6.36904e-05
4.4847	0.000182767
4.49312	0.000151391
4.50153	0.000120014
4.50996	4.76938e-05
4.51838	-4.6184e-05
4.52679	-2.24707e-05
4.53521	-3.48451e-06
4.54363	5.21563e-06
4.55204	7.38345e-06
4.56046	-1.23704e-05
4.56888	-3.21242e-05
4.57729	-3.05258e-05
4.58571	-2.74359e-05
4.59413	-2.4346e-05
4.60254	-4.95141e-06
4.61096	8.48353e-05
4.61938	3.99581e-05
4.6278	-4.91906e-06
4.63622	-9.58027e-05
4.64463	-0.000104464
4.65305	1.44229e-05
4.66147	6.99347e-05
4.66988	6.29381e-05
4.6783	5.59415e-05
4.68672	8.6418e-05
4.69513	9.06146e-05
4.70355	9.48112e-05
4.71197	9.90852e-05
4.72038	0.000101056
4.7288	8.74627e-05
4.73723	7.38695e-05
4.74564	8.55819e-05
4.75406	5.5808e-05
4.76248	2.60342e-05
4.77089	8.09042e-06
4.77931	4.55971e-05
4.78773	3.74477e-05
4.79614	2.92983e-05
4.80456	3.37981e-06
4.81298	5.01347e-05
4.82139	5.52519e-05
4.82981	6.03692e-05
4.83823	0.000439663
4.84664	0.00043765
4.85507	0.000435637
4.86348	0.000342687
4.8719	4.80355e-05
4.88032	-7.53206e-05
4.88873	-2.05692e-05
4.89715	0.000137425
4.90557	0.000148895
4.91398	0.000204115
4.9224	0.000209234
4.93082	0.000169458
4.93923	0.000129682
4.94765	8.02068e-05
4.95607	0.000142889
4.96449	0.000168339
4.97291	0.000124765
4.98133	8.11912e-05
4.98974	0.00010896
4.99816	0.000104302
5.00658	9.96439e-05
5.01499	6.85832e-05
5.02341	0.00015811
5.03183	0.000177683
5.04024	0.000159422
5.04866	0.00014116
5.05708	0.00016353
5.06549	0.000185899
5.07391	0.000205716
5.08233	0.000203444
5.09075	0.000201173
5.09917	0.000149231
5.10758	5.93995e-05
5.116	6.45638e-05
5.12442	6.97281e-05
5.13283	8.24974e-05
5.14125	0.000182022
5.14967	0.000221012
5.15808	0.000225546
5.1665	0.000230081
5.17492	0.000364235
5.18333	0.000357714
5.19176	0.000351192
5.20018	0.000239747
5.20859	0.000166755
5.21701	0.000125457
5.22543	8.41591e-05
5.23384	0.000103155
5.24226	0.000164542
5.25068	0.000194015
5.25909	0.00019193
5.26751	0.000189846
5.27593	0.000260914
5.28434	0.000260404
5.29276	0.000259893
5.30118	0.000209502
5.3096	0.000144799
5.31802	0.000279395
5.32643	0.000313122
5.33485	0.000309322
5.34327	0.000305523
5.35168	0.000167453
5.3601	0.000158635
5.36852	0.000189815
5.37693	0.000191629
5.38535	0.000193443
5.39377	0.000224549
5.40218	0.000252861
5.4106	0.000246334
5.41902	0.000239806
5.42744	0.000224295
5.43586	0.000208784
5.44428	0.000170555
5.45269	0.000188335
5.46111	0.000566915
5.46953	0.000493227
5.47794	0.000419538
5.48636	0.000258669
5.49478	0.000278493
5.50319	0.000264999
5.51161	0.000251505
5.52003	0.000223147
5.52844	0.000252663
5.53687	0.000258821
5.54528	0.00026498
5.5537	0.000258356
5.56212	0.000251733
5.57053	0.000197513
5.57895	0.000235631
5.58737	0.000273748
5.59578	0.000283068
5.6042	0.000310507
5.61262	0.000265548
5.62103	0.00022059
5.62945	0.000129265
5.63787	0.000163107
5.64628	0.000175806
5.65471	0.000188505
5.66313	0.000230368
5.67154	0.000240984
5.67996	0.000244779
5.68838	0.000248573
5.69679	0.000328102
5.70521	0.000339476
5.71363	0.00033454
5.72204	0.000329605
5.73046	0.000304178
5.73888	0.00021859
5.74729	0.00017248
5.75571	0.000211349
5.76413	0.000249248
5.77255	0.000287147
5.78097	0.000353244
5.78938	0.000409449
5.7978	0.000352855
5.80622	0.000296261
5.81463	0.000220227
5.82305	0.000244727
5.83147	0.000345724
5.83988	0.000361677
5.8483	0.000377629
5.85672	0.000341374
5.86513	0.000305118
5.87355	0.00023193
5.88198	0.000267621
5.89039	0.000289551
5.89881	0.000294323
5.90723	0.000299096
5.91564	0.000375634
5.92406	0.000392606
5.93248	0.000364276
5.94089	0.000335947
5.94931	0.00036006
5.95773	0.000385144
5.96614	0.000389238
5.97456	0.000500756
5.98298	0.000501005
5.99139	0.00052037
5.99982	0.000503732
6.00823	0.000487095
6.01665	0.000461905
6.02507	0.000477541
6.03348	0.000485058
6.0419	0.000521145
6.05032	0.000547823
6.05873	0.00059854
6.06715	0.000616492
6.07557	0.000610154
6.08398	0.000603817
6.0924	0.000603137
6.10082	0.000602457
6.10924	0.000582406
6.11766	0.000558307
6.12608	0.000862594
6.13449	0.0010008
6.14291	0.001139
6.15133	0.00115757
6.15974	0.00113419
6.16816	0.00111081
6.17658	0.000955764
6.18499	0.00100336
6.19341	0.00100363
6.20183	0.00107838
6.21024	0.0011045
6.21866	0.00113062
6.22708	0.00119273
6.2355	0.00118768
6.24392	0.00118263
6.25233	0.00128672
6.26075	0.00137559
6.26917	0.00141535
6.27758	0.00140516
6.286	0.00139498
6.29442	0.00162549
6.30283	0.00181073
6.31125	0.00184948
6.31967	0.00188823
6.32808	0.00189402
6.3365	0.00192121
6.34493	0.00192141
6.35334	0.00206865
6.36176	0.00221588
6.37018	0.00229065
6.37859	0.00255615
6.38701	0.00282391
6.39543	0.00290878
6.40384	0.00299366
6.41226	0.00321973
6.42068	0.00343228
6.42909	0.00361256
6.43751	0.00369248
6.44593	0.00402406
6.45435	0.00476829
6.46277	0.00498425
6.47118	0.00520021
6.4796	0.00528391
6.48802	0.00583818
6.49643	0.00620974
6.50485	0.00647915
6.51327	0.006755
6.52168	0.00702277
6.5301	0.00726528
6.53852	0.0079033
6.54693	0.00920993
6.55535	0.00982706
6.56377	0.00996345
6.57219	0.0105093
6.58061	0.0112043
6.58903	0.0122512
6.59744	0.0129568
6.60586	0.01315
6.61428	0.0145292
6.62269	0.0158922
6.63111	0.0162219
6.63953	0.0168418
6.64794	0.0177466
6.65636	0.0195077
6.66478	0.0212928
6.67319	0.0223232
6.68161	0.0228483
6.69003	0.0238071
6.69845	0.024538
6.70687	0.0258881
6.71528	0.0274126
6.7237	0.028192
6.73212	0.0295362
6.74053	0.031717
6.74895	0.0336495
6.75737	0.0350989
6.76578	0.0366877
6.7742	0.0383382
6.78262	0.0390561
6.79103	0.04047
6.79946	0.0423221
6.80788	0.043712
6.81629	0.0455195
6.82471	0.0483447
6.83313	0.0496009
6.84154	0.0510206
6.84996	0.0524533
6.85838	0.0547426
6.86679	0.0556394
6.87521	0.0570259
6.88363	0.0585572
6.89204	0.0610442
6.90046	0.0639581
6.90888	0.0652252
6.9173	0.0662371
6.92572	0.067609
6.93413	0.0691641
6.94255	0.0714317
6.95097	0.0728178
6.95938	0.0750528
6.9678	0.0774936
6.97622	0.0778098
6.98463	0.0781677
6.99305	0.0799139
7.00147	0.0822365
7.00988	0.0831269
7.0183	0.0843446
7.02673	0.0863309
7.03514	0.0878781
7.04356	0.0883846
7.05198	0.0887779
7.06039	0.0906114
7.06881	0.0925983
7.07723	0.0932578
7.08564	0.0934176
7.09406	0.0941673
7.10248	0.0960077
7.11089	0.0965459
7.11931	0.0970841
7.12773	0.0977043
7.13614	0.0986978
7.14457	0.0988753
7.15298	0.0990528
7.1614	0.100121
7.16982	0.100472
7.17823	0.100591
7.18665	0.100555
7.19507	0.100518
7.20348	0.100594
7.2119	0.100489
7.22032	0.100384
7.22873	0.0991222
7.23715	0.0991712
7.24557	0.0991585
7.25398	0.0991458
7.26241	0.0977738
7.27083	0.0973663
7.27924	0.0969589
7.28766	0.096072
7.29608	0.0943103
7.30449	0.0937982
7.31291	0.0934981
7.32133	0.0919296
7.32974	0.090465
7.33816	0.0887004
7.34658	0.0879387
7.35499	0.0866252
7.36341	0.0841759
7.37183	0.083318
7.38025	0.0820141
7.38867	0.0809022
7.39708	0.079057
7.4055	0.0772375
7.41392	0.0758723
7.42233	0.074334
7.43075	0.0728426
7.43917	0.0711947
7.44758	0.0700715
7.456	0.069951
7.46442	0.0682721
7.47283	0.0655081
7.48125	0.0643576
7.48968	0.0637896
7.49809	0.0617029
7.50651	0.0601746
7.51493	0.0590457
7.52334	0.0580032
7.53176	0.0569539
7.54018	0.055511
7.54859	0.0544944
7.55701	0.0533129
7.56543	0.0526698
7.57384	0.0511064
7.58226	0.0496248
7.59068	0.0490734
7.59909	0.0481309
7.60752	0.0472048
7.61593	0.0461525
7.62435	0.0450841
7.63277	0.0446973
7.64118	0.043929
7.6496	0.0430284
7.65802	0.0422801
7.66643	0.0414143
7.67485	0.041167
7.68327	0.0403226
7.69168	0.039228
7.7001	0.0386573
7.70852	0.0383418
7.71694	0.0381222
7.72536	0.0378166
7.73378	0.0367803
7.74219	0.0360782
7.75061	0.0355302
7.75903	0.0352182
7.76744	0.0351037
7.77586	0.034539
7.78428	0.0340677
7.79269	0.0339393
7.80111	0.0338878
7.80953	0.0334743
7.81794	0.0331297
7.82636	0.0325226
7.83478	0.0322934
7.8432	0.0320272
7.85162	0.031761
7.86003	0.0314046
7.86845	0.0312855
7.87687	0.0309753
7.88528	0.0306858
7.8937	0.0305229
7.90212	0.0304954
7.91053	0.0303465
7.91895	0.0302175
7.92737	0.0300658
7.93578	0.029866
7.94421	0.0298275
7.95263	0.0297952
7.96104	0.029763
7.96946	0.0295903
7.97788	0.029123
7.98629	0.0289626
7.99471	0.0290047
8.00313	0.0290253
8.01154	0.0289946
8.01996	0.028964
8.02838	0.028952
8.03679	0.0289336
8.04521	0.0288356
8.05363	0.0287845
8.06205	0.0288076
8.07047	0.0288155
8.07888	0.0288234
8.0873	0.0288416
8.09572	0.0288598
8.10413	0.0288671
8.11255	0.0289771
8.12097	0.0290038
8.12938	0.0290051
8.1378	0.0290065
8.14622	0.0291387
8.15463	0.0292381
8.16305	0.0292597
8.17147	0.0294498
8.17989	0.0294891
8.18831	0.0295285
8.19673	0.029751
8.20514	0.0298505
8.21356	0.02995
8.22198	0.03001
8.23039	0.0302243
8.23881	0.0303252
8.24723	0.0303741
8.25564	0.0304231
8.26406	0.0306091
8.27248	0.0307951
8.28089	0.0309206
8.28932	0.0311194
8.29773	0.0313712
8.30615	0.0314796
8.31457	0.0315531
8.32298	0.0318227
8.3314	0.0320453
8.33982	0.0322641
8.34823	0.0322994
8.35665	0.0324783
8.36507	0.0327614
8.37348	0.0330014
8.3819	0.0332158
8.39032	0.0334482
8.39873	0.0336143
8.40716	0.0337535
8.41558	0.0338841
8.42399	0.0346115
8.43241	0.0348283
8.44083	0.0349183
8.44924	0.0350084
8.45766	0.0352813
8.46608	0.0356997
8.47449	0.0359089
8.48291	0.0360802
8.49133	0.0363832
8.49974	0.0366911
8.50816	0.0374264
8.51658	0.0376528
8.525	0.0377416
8.53342	0.0381125
8.54183	0.0383219
8.55025	0.038707
8.55867	0.0388084
8.56708	0.039376
8.5755	0.0396795
8.58392	0.039983
8.59233	0.0401959
8.60075	0.0406922
8.60917	0.0411484
8.61758	0.0415213
8.626	0.0418511
8.63443	0.0419907
8.64284	0.0425055
8.65126	0.0429691
8.65968	0.0434061
8.66809	0.0438306
8.67651	0.0444768
8.68493	0.0447822
8.69334	0.0448281
8.70176	0.0452052
8.71018	0.0457182
8.71859	0.0462747
8.72701	0.0469445
8.73543	0.0472224
8.74384	0.0477178
8.75227	0.0485753
8.76068	0.0487631
8.7691	0.0490054
8.77752	0.0492898
8.78593	0.0498064
8.79435	0.0506029
8.80277	0.0511297
8.81118	0.0513934
8.8196	0.0519399
8.82802	0.0526142
8.83643	0.0530334
8.84485	0.0533242
8.85327	0.0542196
8.86169	0.054975
8.87011	0.0553593
8.87853	0.0558157
8.88694	0.0566646
8.89536	0.0570105
8.90378	0.0573565
8.91219	0.0578001
8.92061	0.0585852
8.92903	0.0596517
8.93744	0.0601008
8.94586	0.0606539
8.95428	0.0611099
8.96269	0.0619616
8.97111	0.0623196
8.97953	0.0628676
8.98795	0.0635447
8.99637	0.0646391
9.00478	0.0653237
9.0132	0.065504
9.02162	0.0666625
9.03003	0.0676535
9.03845	0.0680811
9.04687	0.0682701
9.05528	0.0688953
9.0637	0.0698041
9.07212	0.0707756
9.08053	0.0715104
9.08895	0.0718772
9.09738	0.0728075
9.10579	0.0737902
9.11421	0.0744371
9.12263	0.0748018
9.13104	0.0761648
9.13946	0.077229
9.14788	0.0779708
9.15629	0.0782564
9.16471	0.079187
9.17313	0.0806103
9.18154	0.0810085
9.18996	0.0815219
9.19838	0.0822704
9.2068	0.0834691
9.21522	0.0845064
9.22363	0.0851747
9.23205	0.0858002
9.24047	0.087147
9.24888	0.0881524
9.2573	0.0885183
9.26572	0.0898086
9.27413	0.0910237
9.28255	0.092437
9.29097	0.0931502
9.29938	0.093737
9.3078	0.094975
9.31622	0.0966714
9.32464	0.0972267
9.33306	0.0979044
9.34148	0.0992689
9.34989	0.100801
9.35831	0.102003
9.36673	0.102608
9.37514	0.103786
9.38356	0.105636
9.39198	0.106386
9.40039	0.107118
9.40881	0.109031
9.41723	0.111204
9.42564	0.11198
9.43406	0.112478
9.44248	0.113397
9.4509	0.114883
9.45932	0.116855
9.46773	0.117743
9.47615	0.118918
9.48457	0.120751
9.49298	0.122169
9.5014	0.123765
9.50982	0.124928
9.51823	0.126388
9.52665	0.127559
9.53507	0.128687
9.54348	0.130212
9.55191	0.132101
9.56033	0.133533
9.56874	0.135381
9.57716	0.136052
9.58558	0.137504
9.59399	0.139533
9.60241	0.140896
9.61083	0.142189
9.61924	0.144014
9.62766	0.146896
9.63608	0.148936
9.64449	0.149728
9.65291	0.15076
9.66133	0.152891
9.66975	0.154851
9.67817	0.155927
9.68658	0.157786
9.695	0.159993
9.70342	0.1622
9.71183	0.16375
9.72025	0.164935
9.72867	0.167209
9.73708	0.16955
9.7455	0.170958
9.75392	0.172314
9.76233	0.174918
9.77075	0.177931
9.77918	0.179453
9.78759	0.180579
9.79601	0.182355
9.80443	0.184799
9.81284	0.186711
9.82126	0.189056
9.82968	0.19024
9.83809	0.192993
9.84651	0.195807
9.85493	0.197452
9.86334	0.198772
9.87176	0.20122
9.88018	0.203535
9.88859	0.205072
9.89702	0.206893
9.90543	0.209995
9.91385	0.212576
9.92227	0.214185
9.93068	0.215904
9.9391	0.218399
9.94752	0.220947
9.95593	0.222912
9.96435	0.224347
9.97277	0.228379
9.98118	0.230548
9.9896	0.232567
9.99802	0.233832
10.0064	0.236259
10.0149	0.239258
10.0233	0.241388
10.0317	0.242758
10.0401	0.244868
10.0485	0.24938
10.0569	0.252579
10.0654	0.253289
10.0738	0.254919
10.0822	0.257842
10.0906	0.260178
10.099	0.262215
10.1074	0.2645
10.1159	0.267109
10.1243	0.2713
10.1327	0.273115
10.1411	0.274452
10.1495	0.27742
10.158	0.280263
10.1664	0.281965
10.1748	0.284181
10.1832	0.287115
10.1916	0.291082
10.2	0.29398
10.2085	0.295624
10.2169	0.297951
10.2253	0.301328
10.2337	0.303228
10.2421	0.305416
10.2505	0.308757
10.259	0.313226
10.2674	0.316128
10.2758	0.318022
10.2842	0.320048
10.2926	0.324624
10.301	0.326828
10.3095	0.328459
10.3179	0.330879
10.3263	0.334744
10.3347	0.339505
10.3431	0.342089
10.3516	0.344252
10.36	0.34724
10.3684	0.350664
10.3768	0.353087
10.3852	0.355948
10.3936	0.359853
10.4021	0.364939
10.4105	0.368157
10.4189	0.369876
10.4273	0.373028
10.4357	0.37743
10.4441	0.380855
10.4526	0.383478
10.461	0.386749
10.4694	0.391523
10.4778	0.396544
10.4862	0.398793
10.4946	0.401417
10.5031	0.406239
10.5115	0.410389
10.5199	0.41324
10.5283	0.416458
10.5367	0.421614
10.5451	0.427624
10.5536	0.431442
10.562	0.434477
10.5704	0.438307
10.5788	0.442806
10.5872	0.446348
10.5957	0.450347
10.6041	0.45588
10.6125	0.461869
10.6209	0.466514
10.6293	0.469043
10.6377	0.47368
10.6462	0.479936
10.6546	0.484561
10.663	0.48829
10.6714	0.492907
10.6798	0.499921
10.6882	0.506089
10.6967	0.509433
10.7051	0.513648
10.7135	0.5203
10.7219	0.526193
10.7303	0.530701
10.7387	0.534746
10.7472	0.541736
10.7556	0.549647
10.764	0.554112
10.7724	0.557672
10.7808	0.564284
10.7892	0.571066
10.7977	0.575547
10.8061	0.580486
10.8145	0.586933
10.8229	0.595211
10.8313	0.601836
10.8398	0.605802
10.8482	0.611253
10.8566	0.618255
10.865	0.623601
10.8734	0.628721
10.8818	0.63511
10.8903	0.643934
10.8987	0.651792
10.9071	0.655835
10.9155	0.660776
10.9239	0.668505
10.9323	0.675641
10.9408	0.680314
10.9492	0.685717
10.9576	0.693832
10.966	0.703128
10.9744	0.708949
10.9828	0.712283
10.9913	0.719546
10.9997	0.727992
11.0081	0.732669
11.0165	0.737461
11.0249	0.745487
11.0333	0.754609
11.0418	0.761644
11.0502	0.766068
11.0586	0.772035
11.067	0.77853
11.0754	0.784088
11.0839	0.78949
11.0923	0.796291
11.1007	0.80549
11.1091	0.813742
11.1175	0.816799
11.1259	0.821536
11.1344	0.829315
11.1428	0.835885
11.1512	0.839931
11.1596	0.844831
11.168	0.852829
11.1764	0.861869
11.1849	0.86633
11.1933	0.869457
11.2017	0.875686
11.2101	0.882752
11.2185	0.888106
11.2269	0.890656
11.2354	0.896418
11.2438	0.905058
11.2522	0.910261
11.2606	0.911583
11.269	0.916273
11.2775	0.922909
11.2859	0.927193
11.2943	0.929759
11.3027	0.934576
11.3111	0.941089
11.3195	0.947339
11.328	0.9498
11.3364	0.951635
11.3448	0.956058
11.3532	0.95918
11.3616	0.961285
11.37	0.964364
11.3785	0.970139
11.3869	0.975949
11.3953	0.976769
11.4037	0.977329
11.4121	0.980488
11.4205	0.984125
11.429	0.985703
11.4374	0.985864
11.4458	0.98885
11.4542	0.993301
11.4626	0.993719
11.471	0.994137
11.4795	0.995414
11.4879	0.99628
11.4963	0.9967
11.5047	0.997119
11.5131	0.997992
11.5216	0.999451
11.53	1
11.5384	0.999792
11.5468	0.999585
11.5552	0.99931
11.5636	0.998389
11.5721	0.997006
11.5805	0.996636
11.5889	0.996293
11.5973	0.99595
11.6057	0.994235
11.6141	0.991476
11.6226	0.990325
11.631	0.989139
11.6394	0.98499
11.6478	0.982159
11.6562	0.980928
11.6646	0.980125
11.6731	0.976112
11.6815	0.972344
11.6899	0.968805
11.6983	0.965876
11.7067	0.961659
11.7151	0.95673
11.7236	0.954355
11.732	0.95171
11.7404	0.94768
11.7488	0.941074
11.7572	0.936231
11.7657	0.931737
11.7741	0.927219
11.7825	0.922171
11.7909	0.916483
11.7993	0.911473
11.8077	0.907879
11.8162	0.900879
11.8246	0.893524
11.833	0.887195
11.8414	0.881577
11.8498	0.874861
11.8582	0.868198
11.8667	0.863279
11.8751	0.857154
11.8835	0.852528
11.8919	0.84256
11.9003	0.833856
11.9087	0.827283
11.9172	0.82076
11.9256	0.812153
11.934	0.805378
11.9424	0.797979
11.9508	0.791117
11.9593	0.782269
11.9677	0.774252
11.9761	0.766241
11.9845	0.759574
11.9929	0.751539
12.0013	0.743708
12.0098	0.734926
12.0182	0.727056
12.0266	0.719371
12.035	0.710402
12.0434	0.701523
12.0518	0.694038
12.0603	0.685672
12.0687	0.67726
12.0771	0.669611
12.0855	0.661118
12.0939	0.653161
12.1023	0.644178
12.1108	0.634745
12.1192	0.627392
12.1276	0.619633
12.136	0.610699
12.1444	0.602048
12.1528	0.593112
12.1613	0.585281
12.1697	0.576785
12.1781	0.568089
12.1865	0.559697
12.1949	0.552704
12.2034	0.544018
12.2118	0.536122
12.2202	0.527314
12.2286	0.52014
12.237	0.512449
12.2454	0.503548
12.2539	0.494983
12.2623	0.487953
12.2707	0.480396
12.2791	0.472899
12.2875	0.465057
12.2959	0.456445
12.3044	0.450141
12.3128	0.442493
12.3212	0.43556
12.3296	0.427546
12.338	0.420689
12.3464	0.414578
12.3549	0.406518
12.3633	0.398585
12.3717	0.391631
12.3801	0.385024
12.3885	0.377437
12.3969	0.369982
12.4054	0.364615
12.4138	0.358307
12.4222	0.352228
12.4306	0.344998
12.439	0.338746
12.4475	0.33276
12.4559	0.326175
12.4643	0.319307
12.4727	0.314398
12.4811	0.308769
12.4895	0.30304
12.498	0.296577
12.5064	0.289645
12.5148	0.285336
12.5232	0.279947
12.5316	0.273961
12.54	0.268776
12.5485	0.26465
12.5569	0.259366
12.5653	0.254308
12.5737	0.248106
12.5821	0.243562
12.5905	0.239304
12.599	0.233996
12.6074	0.229038
12.6158	0.225743
12.6242	0.221291
12.6326	0.21711
12.641	0.212023
12.6495	0.207679
12.6579	0.203943
12.6663	0.199549
12.6747	0.194789
12.6831	0.191798
12.6916	0.188786
12.7	0.184624
12.7084	0.180025
12.7168	0.175925
12.7252	0.173231
12.7336	0.170103
12.7421	0.166223
12.7505	0.162978
12.7589	0.160306
12.7673	0.157201
12.7757	0.153783
12.7841	0.149549
12.7926	0.146838
12.801	0.144522
12.8094	0.141288
12.8178	0.138509
12.8262	0.137144
12.8346	0.134268
12.8431	0.131474
12.8515	0.12728
12.8599	0.124746
12.8683	0.12323
12.8767	0.120759
12.8852	0.117617
12.8936	0.115865
12.902	0.114174
12.9104	0.111877
12.9188	0.109005
12.9272	0.106059
12.9357	0.104721
12.9441	0.10308
12.9525	0.100693
12.9609	0.0990563
12.9693	0.0975428
12.9777	0.0955676
12.9862	0.0935372
12.9946	0.0911361
13.003	0.0896337
13.0114	0.0881783
13.0198	0.0864816
13.0282	0.0852638
13.0367	0.0838198
13.0451	0.0823778
13.0535	0.0809667
13.0619	0.0788727
13.0703	0.0770036
13.0787	0.075978
13.0872	0.0745625
13.0956	0.0727849
13.104	0.0718275
13.1124	0.070992
13.1208	0.0701315
13.1293	0.0680771
13.1377	0.0663464
13.1461	0.0657535
13.1545	0.0646687
13.1629	0.0635282
13.1713	0.0621834
13.1798	0.0615699
13.1882	0.0606884
13.1966	0.0592291
13.205	0.0575955
13.2134	0.0571483
13.2218	0.0566859
13.2303	0.0554443
13.2387	0.0540951
13.2471	0.0537686
13.2555	0.0530345
13.2639	0.0519495
13.2723	0.0507337
13.2808	0.049832
13.2892	0.0493065
13.2976	0.0486589
13.306	0.0478028
13.3144	0.0473044
13.3228	0.0468933
13.3313	0.0461383
13.3397	0.0448554
13.3481	0.0439194
13.3565	0.0436251
13.3649	0.0429826
13.3734	0.0419148
13.3818	0.0412578
13.3902	0.0410174
13.3986	0.0407771
13.407	0.0398693
13.4154	0.0389396
13.4239	0.0384481
13.4323	0.0381028
13.4407	0.0377163
13.4491	0.0368899
13.4575	0.0365292
13.4659	0.0361509
13.4744	0.0358181
13.4828	0.0353129
13.4912	0.0342585
13.4996	0.0338868
13.508	0.0334106
13.5164	0.0328572
13.5249	0.032616
13.5333	0.0324058
13.5417	0.0319926
13.5501	0.031484
13.5585	0.0307511
13.567	0.0305177
13.5754	0.0302455
13.5838	0.0298038
13.5922	0.0292873
13.6006	0.0291014
13.609	0.028865
13.6175	0.0285047
13.6259	0.027652
13.6343	0.0272802
13.6427	0.0272257
13.6511	0.0269773
13.6595	0.026234
13.668	0.0260234
13.6764	0.025955
13.6848	0.0256452
13.6932	0.0250176
13.7016	0.0247722
13.71	0.0246418
13.7185	0.0242178
13.7269	0.0237366
13.7353	0.0235057
13.7437	0.0233676
13.7521	0.0231936
13.7605	0.0230986
13.769	0.0224268
13.7774	0.0221686
13.7858	0.022061
13.7942	0.021807
13.8026	0.0214389
13.8111	0.0211552
13.8195	0.0209706
13.8279	0.0208255
13.8363	0.0203637
13.8447	0.0201597
13.8531	0.0200502
13.8616	0.019736
13.87	0.0195089
13.8784	0.0192991
13.8868	0.0190069
13.8952	0.0187802
13.9036	0.0185124
13.9121	0.0183226
13.9205	0.018056
13.9289	0.0177925
13.9373	0.0176225
13.9457	0.0174957
13.9541	0.0173628
13.9626	0.0171519
13.971	0.0168916
13.9794	0.0166031
13.9878	0.0163764
13.9962	0.0162317
14.0046	0.015909
14.0131	0.0158304
14.0215	0.0157998
14.0299	0.0157186
14.0383	0.0156374
14.0467	0.0154291
14.0552	0.0152026
14.0636	0.0149761
14.072	0.0148596
14.0804	0.0145273
14.0888	0.0144143
14.0972	0.0143621
14.1057	0.0140858
14.1141	0.0138582
14.1225	0.0137104
14.1309	0.0136716
14.1393	0.0136328
14.1477	0.0134779
14.1562	0.0133686
14.1646	0.0133494
14.173	0.01329
14.1814	0.0127797
14.1898	0.012619
14.1982	0.0126112
14.2067	0.0124669
14.2151	0.0122623
14.2235	0.012204
14.2319	0.0121741
14.2403	0.0121636
14.2487	0.0121544
14.2572	0.0117677
14.2656	0.0116041
14.274	0.0115255
14.2824	0.0114463
14.2908	0.0112472
14.2993	0.011136
14.3077	0.0111102
14.3161	0.0110845
14.3245	0.0107191
14.3329	0.0105985
14.3413	0.0107456
14.3498	0.0106785
14.3582	0.0106114
14.3666	0.010425
14.375	0.0103869
14.3834	0.0102748
14.3918	0.0101644
14.4003	0.0100414
14.4087	0.00994334
14.4171	0.00988769
14.4255	0.00979524
14.4339	0.0098108
14.4423	0.00978764
14.4508	0.00976448
14.4592	0.00968659
14.4676	0.00946537
14.476	0.00920219
14.4844	0.00919609
14.4929	0.00917007
14.5013	0.00914405
14.5097	0.00906204
14.5181	0.00891244
14.5265	0.00890352
14.5349	0.0088946
14.5434	0.00890487
14.5518	0.00884486
14.5602	0.00878485
14.5686	0.00861348
14.577	0.00858199
14.5854	0.00854787
14.5939	0.00851375
14.6023	0.00826688
14.6107	0.00808783
14.6191	0.00808024
14.6275	0.00807264
14.6359	0.00803008
14.6444	0.00802687
14.6528	0.00800545
14.6612	0.00798402
14.6696	0.00789026
14.678	0.00771274
14.6864	0.0076121
14.6949	0.00754732
14.7033	0.00752732
14.7117	0.00750732
14.7201	0.00746786
14.7285	0.0074165
14.737	0.00736514
14.7454	0.00732733
14.7538	0.00728953
14.7622	0.00715138
14.7706	0.00713365
14.779	0.00704172
14.7875	0.0070639
14.7959	0.00712199
14.8043	0.00714668
14.8127	0.00712592
14.8211	0.00710517
14.8295	0.00687926
14.838	0.0068059
14.8464	0.00679421
14.8548	0.00679139
14.8632	0.00678858
14.8716	0.00664338
14.88	0.00659823
14.8885	0.00645431
14.8969	0.0064225
14.9053	0.00644125
14.9137	0.0064321
14.9221	0.00642294
14.9305	0.00636359
14.939	0.00624089
14.9474	0.00621899
14.9558	0.00623418
14.9642	0.00623384
14.9726	0.00623351
14.9811	0.0061505
14.9895	0.0060675
14.9979	0.00598515
15.0063	0.00598318
15.0147	0.00598121
15.0231	0.00593364
15.0316	0.00590506
15.04	0.00587648
15.0484	0.00578487
15.0568	0.00577268
15.0652	0.00576048
15.0736	0.00570773
15.0821	0.00567618
15.0905	0.00564464
15.0989	0.00560122
15.1073	0.00556958
15.1157	0.00553795
15.1241	0.00552663
15.1326	0.00551803
15.141	0.00541228
15.1494	0.00539735
15.1578	0.00546269
15.1662	0.00548527
15.1747	0.00548647
15.1831	0.00541364
15.1915	0.00534081
15.1999	0.00532265
15.2083	0.00533222
15.2167	0.00533127
15.2252	0.00533032
15.2336	0.00531221
15.242	0.00530806
15.2504	0.00529341
15.2588	0.00527875
15.2672	0.00510999
15.2757	0.00506323
15.2841	0.00513296
15.2925	0.00516579
15.3009	0.0050857
15.3093	0.00500561
15.3177	0.00498411
15.3262	0.00501119
15.3346	0.00500511
15.343	0.00499903
15.3514	0.00497799
15.3598	0.00497231
15.3682	0.00496663
15.3767	0.00480805
15.3851	0.00479777
15.3935	0.00489102
15.4019	0.00502961
15.4103	0.00502874
15.4188	0.00502788
15.4272	0.00498771
15.4356	0.00473006
15.444	0.00471158
15.4524	0.00471853
15.4608	0.00471947
15.4693	0.00469247
15.4777	0.00466546
15.4861	0.00468823
15.4945	0.00468407
15.5029	0.00467991
15.5113	0.00466318
15.5198	0.00462051
15.5282	0.00457031
15.5366	0.00456901
15.545	0.00448905
15.5534	0.00443064
15.5618	0.00442507
15.5703	0.0044195
15.5787	0.00446535
15.5871	0.00450546
15.5955	0.00454556
15.6039	0.00451082
15.6123	0.00447608
15.6208	0.00435891
15.6292	0.00432975
15.6376	0.00435954
15.646	0.00438932
15.6544	0.00439374
15.6629	0.00439299
15.6713	0.00439224
15.6797	0.00437331
15.6881	0.00435437
15.6965	0.00427478
15.7049	0.00429619
15.7134	0.0043094
15.7218	0.00429701
15.7302	0.00428462
15.7386	0.0041936
15.747	0.00414564
15.7554	0.00404078
15.7639	0.00400163
15.7723	0.00392603
15.7807	0.003967
15.7891	0.00396097
15.7975	0.00395494
15.8059	0.00393546
15.8144	0.00389598
15.8228	0.00385556
15.8312	0.00383362
15.8396	0.00382572
15.848	0.00384083
15.8565	0.00380605
15.8649	0.00377126
15.8733	0.0036751
15.8817	0.00370307
15.8901	0.00371218
15.8985	0.00369767
15.907	0.00368315
15.9154	0.00374537
15.9238	0.00376319
15.9322	0.00374926
15.9406	0.00373533
15.949	0.00370565
15.9575	0.00368085
15.9659	0.00366511
15.9743	0.00364936
15.9827	0.00365269
15.9911	0.00363323
15.9995	0.00361378
16.008	0.00355761
16.0164	0.00359523
16.0248	0.0035455
16.0332	0.00349577
16.0416	0.00337104
16.05	0.00330294
16.0585	0.00329588
16.0669	0.00328881
16.0753	0.00319287
16.0837	0.00313212
16.0921	0.00314151
16.1006	0.00315089
16.109	0.00318668
16.1174	0.00317979
16.1258	0.00317289
16.1342	0.00312825
16.1426	0.00312996
16.1511	0.00311459
16.1595	0.00309922
16.1679	0.00308522
16.1763	0.00312509
16.1847	0.00310994
16.1931	0.00309479
16.2016	0.0031314
16.21	0.00313815
16.2184	0.00312702
16.2268	0.00311589
16.2352	0.00301703
16.2436	0.0030163
16.2521	0.00292984
16.2605	0.00279694
16.2689	0.00283451
16.2773	0.00287774
16.2857	0.00288481
16.2941	0.00284966
16.3026	0.00281451
16.311	0.00272416
16.3194	0.00274163
16.3278	0.00273946
16.3362	0.00273728
16.3447	0.00258608
16.3531	0.00258557
16.3615	0.002627
16.3699	0.00262444
16.3783	0.00262188
16.3867	0.00259893
16.3952	0.00258892
16.4036	0.00258684
16.412	0.00259164
16.4204	0.00258877
16.4288	0.0025859
16.4372	0.0025611
16.4457	0.00245031
16.4541	0.00239333
16.4625	0.00242682
16.4709	0.00243007
16.4793	0.00241861
16.4877	0.00240714
16.4962	0.00245496
16.5046	0.00247541
16.513	0.00245053
16.5214	0.00242565
16.5298	0.00237442
16.5382	0.00225632
16.5467	0.00231565
16.5551	0.00229771
16.5635	0.00227978
16.5719	0.00222638
16.5803	0.0022284
16.5888	0.00222851
16.5972	0.00222862
16.6056	0.00226205
16.614	0.00225748
16.6224	0.00225291
16.6308	0.00223961
16.6393	0.00222632
16.6477	0.00217127
16.6561	0.00212142
16.6645	0.00215271
16.6729	0.00212794
16.6813	0.00210317
16.6898	0.00204466
16.6982	0.00205041
[truncated: 1,514 more rows]

## Sheet: Fig. 1i
volume (mL)	dRI	volume (mL)	molecular weight(kDa)
-2.3918	-0.130805	9.5096	672.339
-2.3913	-0.311094	9.51802	666.3
-2.3908	-0.309873	9.52643	664.959
-2.3903	-0.308791	9.53485	664.308
-2.3898	-0.307962	9.54327	664.1
-2.3893	-0.307293	9.55168	658.21
-2.3888	-0.307194	9.5601	653.072
-2.3883	-0.307012	9.56852	649.942
-2.38781	-0.307249	9.57694	650.863
-2.38731	-0.308295	9.58535	649.177
-2.38681	-0.309343	9.59377	643.822
-2.38631	-0.31088	9.60219	645.714
-2.38581	-0.310987	9.61061	642.407
-2.38531	-0.281115	9.61902	639.994
-2.38481	-0.251128	9.62744	635.093
-2.38431	-0.219904	9.63586	633.17
-2.38381	-0.155709	9.64427	631.638
-2.38331	-0.091515	9.65269	629.499
-2.38281	-0.05308	9.66111	625.897
-2.38231	-0.053218	9.66953	624.365
-2.38181	-0.0537	9.67794	621.682
-2.38131	-0.054046	9.68636	621.571
-2.38081	-0.053687	9.69478	618.24
-2.38031	-0.053427	9.7032	615.383
-2.37981	-0.053896	9.71161	612.738
-2.37931	-0.054567	9.72003	610.895
-2.37881	-0.055619	9.72845	606.851
-2.37831	-0.057224	9.73686	603.514
-2.37781	-0.058957	9.74528	602.865
-2.37731	-0.060422	9.7537	600.534
-2.37681	-0.062355	9.76212	597.658
-2.37631	-0.065306	9.77053	596.117
-2.37581	-0.068313	9.77895	593.636
-2.37532	-0.071084	9.78737	595.874
-2.37481	-0.07433	9.79579	590.745
-2.37432	-0.077592	9.8042	586.939
-2.37382	-0.080462	9.81262	586.279
-2.37332	-0.083694	9.82104	584.517
-2.37282	-0.087811	9.82945	579.714
-2.37232	-0.092024	9.83787	577.625
-2.37182	-0.095819	9.84629	577.316
-2.37132	-0.099512	9.85471	574.588
-2.37082	-0.103083	9.86312	572.853
-2.37032	-0.09837	9.87154	573.525
-2.36982	-0.004536	9.87996	571.239
-2.36932	-0.009127	9.88838	570.229
-2.36882	-0.014328	9.89679	568.22
-2.36832	-0.018742	9.90521	563.625
-2.36782	-0.024423	9.91363	560.991
-2.36732	-0.029717	9.92204	560.233
-2.36682	-0.035224	9.93046	559.418
-2.36632	-0.04071	9.93888	556.1
-2.36582	-0.046199	9.9473	554.824
-2.36532	-0.052331	9.95571	553.795
-2.36482	-0.058222	9.96413	553.659
-2.36432	-0.06442	9.97255	550.41
-2.36382	-0.070775	9.98097	547.239
-2.36332	-0.076595	9.98938	547.348
-2.36282	-0.083411	9.9978	546.163
-2.36232	-0.09058	10.0062	542.773
-2.36183	-0.097603	10.0146	541.31
-2.36133	-0.104627	10.0231	542.618
-2.36083	-0.111274	10.0315	542.291
-2.36033	-0.117391	10.0399	539.155
-2.35983	-0.124041	10.0483	535.632
-2.35933	-0.130597	10.0567	533.987
-2.35883	-0.136882	10.0651	534.821
-2.35833	-0.14394	10.0736	534.318
-2.35783	-0.151234	10.082	529.43
-2.35733	-0.158398	10.0904	529.024
-2.35683	-0.164815	10.0988	528.449
-2.35633	-0.171327	10.1072	526.849
-2.35583	-0.178231	10.1156	524.344
-2.35533	-0.185242	10.1241	523.006
-2.35483	-0.192196	10.1325	523.24
-2.35433	-0.199294	10.1409	524.392
-2.35383	-0.204774	10.1493	520.845
-2.35333	-0.210852	10.1577	519.761
-2.35283	-0.21622	10.1661	518.996
-2.35233	-0.222278	10.1746	517.951
-2.35183	-0.227288	10.183	516.267
-2.35133	-0.231849	10.1914	516.289
-2.35083	-0.234959	10.1998	515.19
-2.35033	-0.238841	10.2082	514.629
-2.34983	-0.242847	10.2166	512.724
-2.34933	-0.246059	10.2251	510.933
-2.34883	-0.249353	10.2335	511.385
-2.34834	-0.253233	10.2419	510.004
-2.34784	-0.256745	10.2503	508.347
-2.34734	-0.260057	10.2587	506.364
-2.34684	-0.262254	10.2672	505.617
-2.34634	-0.263994	10.2756	504.741
-2.34584	-0.266209	10.284	504.767
-2.34534	-0.266277	10.2924	504.761
-2.34484	-0.262361	10.3008	503.065
-2.34434	-0.255529	10.3092	501.924
-2.34384	-0.250681	10.3177	500.974
-2.34334	-0.246299	10.3261	499.434
-2.34284	-0.245192	10.3345	498.628
-2.34234	-0.244519	10.3429	497.822
-2.34184	-0.243149	10.3513	497.372
-2.34134	-0.239629	10.3597	496.837
-2.34084	-0.238206	10.3682	497.137
-2.34034	-0.235061	10.3766	495.507
-2.33984	-0.230794	10.385	495.204
-2.33934	-0.226384	10.3934	494.878
-2.33884	-0.221267	10.4018	492.73
-2.33834	-0.215957	10.4102	492.012
-2.33784	-0.211446	10.4187	491.217
-2.33734	-0.205603	10.4271	491.184
-2.33684	-0.198938	10.4355	490.528
-2.33635	-0.188578	10.4439	491.2
-2.33584	-0.181141	10.4523	489.805
-2.33535	-0.176125	10.4608	488.345
-2.33485	-0.169729	10.4692	487.35
-2.33435	-0.163482	10.4776	486.659
-2.33385	-0.157228	10.486	486.03
-2.33335	-0.150723	10.4944	485.649
-2.33285	-0.144099	10.5028	484.951
-2.33235	-0.136882	10.5113	484.531
-2.33185	-0.129063	10.5197	484.277
-2.33135	-0.121316	10.5281	483.733
-2.33085	-0.113786	10.5365	482.964
-2.33035	-0.105111	10.5449	482.716
-2.32985	-0.095988	10.5533	481.481
-2.32935	-0.086415	10.5618	481.411
-2.32885	-0.077189	10.5702	480.551
-2.32835	-0.06863	10.5786	480.278
-2.32785	-0.060474	10.587	480.165
-2.32735	-0.052459	10.5954	479.787
-2.32685	-0.045208	10.6038	477.696
-2.32635	-0.037641	10.6123	476.833
-2.32585	-0.03155	10.6207	476.212
-2.32535	-0.025472	10.6291	475.795
-2.32485	-0.01893	10.6375	474.766
-2.32435	-0.012084	10.6459	474.324
-2.32385	-0.005079	10.6543	473.743
-2.32335	0.002802	10.6628	473.262
-2.32286	0.010378	10.6712	472.863
-2.32236	0.017959	10.6796	472.574
-2.32186	0.027669	10.688	471.814
-2.32136	0.033109	10.6964	471.185
-2.32086	0.038026	10.7049	470.375
-2.32036	0.041844	10.7133	470.269
-2.31986	0.041525	10.7217	469.847
-2.31936	0.037482	10.7301	469.469
-2.31886	0.034389	10.7385	469.037
-2.31836	0.032019	10.7469	468.235
-2.31786	0.032024	10.7554	467.652
-2.31736	0.033386	10.7638	467.075
-2.31686	0.03474	10.7722	466.565
-2.31636	0.034058	10.7806	466.152
-2.31586	0.03385	10.789	465.894
-2.31536	0.033005	10.7974	465.377
-2.31486	0.031019	10.8059	465.099
-2.31436	0.028116	10.8143	464.65
-2.31386	0.024772	10.8227	463.902
-2.31336	0.021916	10.8311	463.504
-2.31286	0.020436	10.8395	462.93
-2.31236	0.018118	10.8479	462.449
-2.31186	0.015559	10.8564	461.892
-2.31136	0.01057	10.8648	461.812
-2.31086	0.006805	10.8732	461.154
-2.31037	0.004967	10.8816	460.583
-2.30986	0.001573	10.89	460.153
-2.30937	-0.002145	10.8984	459.619
-2.30887	-0.00613	10.9069	458.563
-2.30837	-0.009711	10.9153	459.317
-2.30787	-0.013821	10.9237	459.002
-2.30737	-0.017525	10.9321	457.587
-2.30687	-0.022215	10.9405	457.139
-2.30637	-0.027685	10.949	456.397
-2.30587	-0.033271	10.9574	456.507
-2.30537	-0.039676	10.9658	457.069
-2.30487	-0.045668	10.9742	455.404
-2.30437	-0.052022	10.9826	454.304
-2.30387	-0.058455	10.991	454.523
-2.30337	-0.064724	10.9995	455.279
-2.30287	-0.07112	11.0079	454.652
-2.30237	-0.076621	11.0163	453.689
-2.30187	-0.082008	11.0247	453.367
-2.30137	-0.087395	11.0331	453.134
-2.30087	-0.092799	11.0415	453.094
-2.30037	-0.098368	11.05	451.883
-2.29987	-0.103414	11.0584	451.942
-2.29937	-0.108275	11.0668	451.436
-2.29887	-0.113475	11.0752	450.783
-2.29837	-0.119071	11.0836	450.23
-2.29787	-0.124838	11.092	451.158
-2.29738	-0.131012	11.1005	451.191
-2.29688	-0.139533	11.1089	450.59
-2.29638	-0.145455	11.1173	448.32
-2.29588	-0.150336	11.1257	448.202
-2.29538	-0.154397	11.1341	449.029
-2.29488	-0.157644	11.1426	448.173
-2.29438	-0.160245	11.151	446.578
-2.29388	-0.163297	11.1594	446.331
-2.29338	-0.166573	11.1678	446.112
-2.29288	-0.169135	11.1762	447.534
-2.29238	-0.171663	11.1846	446.366
-2.29188	-0.174526	11.1931	444.314
-2.29138	-0.177414	11.2015	444.32
-2.29088	-0.180061	11.2099	445.43
-2.29038	-0.182585	11.2183	443.711
-2.28988	-0.185107	11.2267	442.659
-2.28938	-0.186537	11.2351	442.645
-2.28888	-0.188175	11.2436	443.152
-2.28838	-0.190915	11.252	443.122
-2.28788	-0.194175	11.2604	441.525
-2.28738	-0.197333	11.2688	441.289
-2.28688	-0.200987	11.2772	442.247
-2.28638	-0.205523	11.2856	441.261
-2.28588	-0.209808	11.2941	441.533
-2.28538	-0.213778	11.3025	440.43
-2.28488	-0.216531	11.3109	439.731
-2.28438	-0.218554	11.3193	439.793
-2.28389	-0.220272	11.3277	438.859
-2.28339	-0.222613	11.3361	437.865
-2.28289	-0.224478	11.3446	438.489
-2.28239	-0.226912	11.353	437.314
-2.28189	-0.229293	11.3614	436.374
-2.28139	-0.231355	11.3698	436.481
-2.28089	-0.232707	11.3782	435.958
-2.28039	-0.234451	11.3867	436.219
-2.27989	-0.236757	11.3951	435.397
-2.27939	-0.238337	11.4035	434.536
-2.27889	-0.240637	11.4119	434.048
-2.27839	-0.242286	11.4203	433.62
-2.27789	-0.243156	11.4287	433.226
-2.27739	-0.244528	11.4372	431.884
-2.27689	-0.245911	11.4456	432.175
-2.27639	-0.247544	11.454	432.78
-2.27589	-0.248483	11.4624	433.136
-2.27539	-0.249178	11.4708	431.228
-2.27489	-0.249951	11.4792	430.98
-2.27439	-0.251676	11.4877	430.613
-2.27389	-0.25318	11.4961	430.528
-2.27339	-0.255244	11.5045	428.766
-2.27289	-0.256305	11.5129	429.168
-2.27239	-0.256729	11.5213	429.809
-2.27189	-0.257495	11.5297	431.711
-2.2714	-0.257915	11.5382	429.297
-2.27089	-0.258528	11.5466	427.352
-2.2704	-0.259605	11.555	426.561
-2.2699	-0.260937	11.5634	426.993
-2.2694	-0.262986	11.5718	426.604
-2.2689	-0.2645	11.5802	425.774
-2.2684	-0.265807	11.5887	426.096
-2.2679	-0.267157	11.5971	426.178
-2.2674	-0.268277	11.6055	426.134
-2.2669	-0.269743	11.6139	424.128
-2.2664	-0.270876	11.6223	423.252
-2.2659	-0.271838	11.6308	423.879
-2.2654	-0.272772	11.6392	423.406
-2.2649	-0.273305	11.6476	422.611
-2.2644	-0.274176	11.656	423.124
-2.2639	-0.275512	11.6644	423.065
-2.2634	-0.276787	11.6728	423.81
-2.2629	-0.277671	11.6813	420.51
-2.2624	-0.278118	11.6897	420.569
-2.2619	-0.278141	11.6981	420.684
-2.2614	-0.277693	11.7065	421.308
-2.2609	-0.276386	11.7149	419.478
-2.2604	-0.274881	11.7233	419.194
-2.2599	-0.274056	11.7318	418.922
-2.2594	-0.274181	11.7402	421.077
-2.2589	-0.274724	11.7486	419.977
-2.25841	-0.275254	11.757	417.739
-2.25791	-0.27539	11.7654	416.94
-2.25741	-0.276091	11.7738	417.923
-2.25691	-0.277241	11.7823	415.536
-2.25641	-0.27797	11.7907	415.759
-2.25591	-0.278852	11.7991	416.124
-2.25541	-0.279847	11.8075	416.204
-2.25491	-0.280604	11.8159	416.836
-2.25441	-0.281902	11.8243	413.245
-2.25391	-0.282684	11.8328	412.592
-2.25341	-0.283347	11.8412	413.316
-2.25291	-0.283951	11.8496	412.474
-2.25241	-0.284345	11.858	411.994
-2.25191	-0.284828	11.8664	413.033
-2.25141	-0.285462	11.8749	411.897
-2.25091	-0.286372	11.8833	412.863
-2.25041	-0.287301	11.8917	411.121
-2.24991	-0.288314	11.9001	409.485
-2.24941	-0.289117	11.9085	408.16
-2.24891	-0.289855	11.9169	409.662
-2.24841	-0.29048	11.9254	406.238
-2.24791	-0.291301	11.9338	410.407
-2.24741	-0.292589	11.9422	408.978
-2.24691	-0.293933	11.9506	410.256
-2.24641	-0.295293	11.959	408.696
-2.24591	-0.297112	11.9674	407.567
-2.24541	-0.298684	11.9759	404.491
-2.24492	-0.300003	11.9843	405.369
-2.24442	-0.301031	11.9927	403.642
-2.24392	-0.301958	12.0011	402.634
-2.24342	-0.302707	12.0095	404.244
-2.24292	-0.3032	12.0179	404.051
-2.24242	-0.30436	12.0264	406.311
-2.24192	-0.305083	12.0348	403.94
-2.24142	-0.305775	12.0432	398.82
-2.24092	-0.305273	12.0516	399.355
-2.24042	-0.304052	12.06	399.776
-2.23992	-0.303379	12.0685	398.959
-2.23942	-0.303027	12.0769	398.856
-2.23892	-0.302833	12.0853	399.323
-2.23842	-0.303313	12.0937	400.455
-2.23792	-0.304664	12.1021	397.082
-2.23742	-0.305697	12.1105	394.185
-2.23692	-0.307471	12.119	395.697
-2.23642	-0.309768	12.1274	395.832
-2.23592	-0.312589	12.1358	391.718
-2.23542	-0.31505	12.1442	393.19
-2.23492	-0.317146	12.1526	392.465
-2.23442	-0.318538	12.161	395.85
-2.23392	-0.319444	12.1695	393.304
-2.23342	-0.319894	12.1779	389.822
-2.23292	-0.320939	12.1863	389.393
-2.23243	-0.321968	12.1947	389.352
-2.23192	-0.322227	12.2031	387.421
-2.23143	-0.322412	12.2115	387.575
-2.23093	-0.322696	12.22	389.873
-2.23043	-0.323021	12.2284	388.846
-2.22993	-0.323582	12.2368	389.045
-2.22943	-0.323801	12.2452	386.52
-2.22893	-0.323972	12.2536	383.594
-2.22843	-0.324568	12.262	385.371
-2.22793	-0.325489	12.2705	383.519
-2.22743	-0.326388	12.2789	383.667
-2.22693	-0.327091	12.2873	384.301
-2.22643	-0.327307	12.2957	385.23
-2.22593	-0.327497	12.3041	384.205
-2.22543	-0.327795	12.3126	380.11
-2.22493	-0.327842	12.321	378.173
-2.22443	-0.327782	12.3294	375.828
-2.22393	-0.327417	12.3378	377.635
-2.22343	-0.326872	12.3462	377.373
-2.22293	-0.326788	12.3546	380.156
-2.22243	-0.326671	12.3631	379.111
-2.22193	-0.326364	12.3715	377.333
-2.22143	-0.326224	12.3799	377.637
-2.22093	-0.324966	12.3883	372.898
-2.22043	-0.32475	12.3967	373.169
-2.21993	-0.324618	12.4051	373.527
-2.21943	-0.323877	12.4136	371.632
-2.21894	-0.323161	12.422	367.543
-2.21844	-0.322933	12.4304	368.503
-2.21794	-0.323093	12.4388	371.871
-2.21744	-0.322549	12.4472	373.494
-2.21694	-0.321728
-2.21644	-0.321318
-2.21594	-0.322569
-2.21544	-0.324327
-2.21494	-0.326088
-2.21444	-0.327141
-2.21394	-0.327164
-2.21344	-0.326437
-2.21294	-0.324972
-2.21244	-0.324058
-2.21194	-0.323135
-2.21144	-0.322134
-2.21094	-0.321193
-2.21044	-0.320695
-2.20994	-0.320347
-2.20944	-0.319893
-2.20894	-0.319433
-2.20844	-0.31945
-2.20794	-0.319093
-2.20744	-0.318049
-2.20694	-0.317353
-2.20644	-0.317057
-2.20594	-0.317147
-2.20545	-0.316303
-2.20495	-0.315346
-2.20445	-0.314223
-2.20395	-0.31294
-2.20345	-0.311897
-2.20295	-0.311199
-2.20245	-0.3106
-2.20195	-0.309478
-2.20145	-0.308669
-2.20095	-0.308287
-2.20045	-0.30761
-2.19995	-0.306873
-2.19945	-0.306022
-2.19895	-0.305377
-2.19845	-0.30543
-2.19795	-0.305046
-2.19745	-0.304174
-2.19695	-0.303752
-2.19645	-0.303175
-2.19595	-0.302622
-2.19545	-0.301903
-2.19495	-0.300877
-2.19445	-0.300307
-2.19395	-0.300103
-2.19346	-0.299535
-2.19295	-0.29863
-2.19246	-0.298025
-2.19196	-0.297397
-2.19146	-0.296307
-2.19096	-0.294822
-2.19046	-0.293567
-2.18996	-0.292405
-2.18946	-0.291226
-2.18896	-0.290848
-2.18846	-0.290856
-2.18796	-0.291335
-2.18746	-0.29175
-2.18696	-0.291784
-2.18646	-0.290836
-2.18596	-0.29043
-2.18546	-0.290396
-2.18496	-0.290154
-2.18446	-0.289646
-2.18396	-0.289307
-2.18346	-0.288844
-2.18296	-0.288711
-2.18246	-0.288842
-2.18196	-0.289041
-2.18146	-0.289243
-2.18096	-0.288602
-2.18046	-0.288605
-2.17997	-0.288872
-2.17947	-0.28953
-2.17897	-0.29025
-2.17847	-0.290725
-2.17797	-0.290569
-2.17747	-0.29099
-2.17697	-0.292163
-2.17647	-0.292673
-2.17597	-0.292804
-2.17547	-0.292952
-2.17497	-0.293504
-2.17447	-0.294189
-2.17397	-0.294444
-2.17347	-0.293919
-2.17297	-0.293656
-2.17247	-0.293681
-2.17197	-0.293542
-2.17147	-0.293453
-2.17097	-0.293535
-2.17047	-0.294274
-2.16997	-0.295071
-2.16947	-0.2957
-2.16897	-0.295863
-2.16847	-0.296059
-2.16797	-0.296515
-2.16748	-0.296945
-2.16697	-0.297414
-2.16648	-0.298187
-2.16598	-0.299107
-2.16548	-0.299438
-2.16498	-0.299984
-2.16448	-0.300917
-2.16398	-0.301167
-2.16348	-0.301371
-2.16298	-0.30163
-2.16248	-0.301723
-2.16198	-0.302095
-2.16148	-0.303396
-2.16098	-0.304851
-2.16048	-0.305328
-2.15998	-0.305263
-2.15948	-0.305787
-2.15898	-0.307225
-2.15848	-0.308727
-2.15798	-0.309827
-2.15748	-0.310707
-2.15698	-0.311398
-2.15648	-0.311873
-2.15598	-0.312549
-2.15548	-0.313669
-2.15498	-0.314619
-2.15449	-0.315116
-2.15399	-0.315981
-2.15349	-0.316946
-2.15299	-0.317823
-2.15249	-0.318323
-2.15199	-0.318486
-2.15149	-0.319209
-2.15099	-0.319736
-2.15049	-0.320266
-2.14999	-0.321116
-2.14949	-0.322233
-2.14899	-0.323631
-2.14849	-0.325101
-2.14799	-0.326663
-2.14749	-0.328143
-2.14699	-0.329192
-2.14649	-0.330484
-2.14599	-0.332129
-2.14549	-0.333113
-2.14499	-0.333872
-2.14449	-0.334936
-2.14399	-0.336491
-2.14349	-0.338038
-2.14299	-0.338885
-2.14249	-0.339896
-2.14199	-0.341081
-2.14149	-0.34232
-2.141	-0.343836
-2.1405	-0.345472
-2.14	-0.346363
-2.1395	-0.347092
-2.139	-0.348008
-2.1385	-0.348669
-2.138	-0.349484
-2.1375	-0.350357
-2.137	-0.351255
-2.1365	-0.351889
-2.136	-0.352076
-2.1355	-0.352677
-2.135	-0.35396
-2.1345	-0.355243
-2.134	-0.355599
-2.1335	-0.355593
-2.133	-0.355849
-2.1325	-0.356216
-2.132	-0.356811
-2.1315	-0.357525
-2.131	-0.35715
-2.1305	-0.356206
-2.13	-0.356427
-2.1295	-0.357252
-2.129	-0.357824
-2.12851	-0.357974
-2.128	-0.358374
-2.12751	-0.359376
-2.12701	-0.360084
-2.12651	-0.360789
-2.12601	-0.361491
-2.12551	-0.36226
-2.12501	-0.362854
-2.12451	-0.363005
-2.12401	-0.363091
-2.12351	-0.3638
-2.12301	-0.364407
-2.12251	-0.36486
-2.12201	-0.36563
-2.12151	-0.366753
-2.12101	-0.367631
-2.12051	-0.367938
-2.12001	-0.368293
-2.11951	-0.368503
-2.11901	-0.368658
-2.11851	-0.369469
-2.11801	-0.370391
-2.11751	-0.37073
-2.11701	-0.371244
-2.11651	-0.371419
-2.11601	-0.371412
-2.11551	-0.371772
-2.11502	-0.371931
-2.11451	-0.372273
-2.11402	-0.373411
-2.11352	-0.374405
-2.11302	-0.375022
-2.11252	-0.375964
-2.11202	-0.376672
-2.11152	-0.377019
-2.11102	-0.377562
-2.11052	-0.378296
-2.11002	-0.378623
-2.10952	-0.378675
-2.10902	-0.379349
-2.10852	-0.380313
-2.10802	-0.381218
-2.10752	-0.381963
-2.10702	-0.38261
-2.10652	-0.383497
-2.10602	-0.385406
-2.10552	-0.387676
-2.10502	-0.388692
-2.10452	-0.389021
-2.10402	-0.389727
-2.10352	-0.390827
-2.10302	-0.391516
-2.10252	-0.391961
-2.10202	-0.392506
-2.10153	-0.392789
-2.10103	-0.393147
-2.10053	-0.393339
-2.10003	-0.393314
-2.09953	-0.394007
-2.09903	-0.395017
-2.09853	-0.395372
-2.09803	-0.395432
-2.09753	-0.395538
-2.09703	-0.395516
-2.09653	-0.395462
-2.09603	-0.39524
-2.09553	-0.395451
-2.09503	-0.395897
-2.09453	-0.396422
-2.09403	-0.396682
-2.09353	-0.396469
-2.09303	-0.396469
-2.09253	-0.396588
-2.09203	-0.396853
-2.09153	-0.397315
-2.09103	-0.397896
-2.09053	-0.398326
-2.09003	-0.398894
-2.08954	-0.399627
-2.08903	-0.399979
-2.08853	-0.400325
-2.08804	-0.400529
-2.08754	-0.4002
-2.08704	-0.400262
-2.08654	-0.400864
-2.08604	-0.400568
-2.08554	-0.40007
-2.08504	-0.400207
-2.08454	-0.4004
-2.08404	-0.400575
-2.08354	-0.400658
-2.08304	-0.400538
-2.08254	-0.400745
-2.08204	-0.400883
-2.08154	-0.400851
-2.08104	-0.400991
-2.08054	-0.400928
-2.08004	-0.401049
-2.07954	-0.401559
-2.07904	-0.401189
-2.07854	-0.401209
-2.07804	-0.401574
-2.07754	-0.401353
-2.07704	-0.401045
-2.07654	-0.401112
-2.07605	-0.40162
-2.07554	-0.40201
-2.07505	-0.402334
-2.07455	-0.402477
-2.07405	-0.402471
-2.07355	-0.402578
-2.07305	-0.403109
-2.07255	-0.404201
-2.07205	-0.40492
-2.07155	-0.405025
-2.07105	-0.405573
-2.07055	-0.406169
-2.07005	-0.406491
-2.06955	-0.406681
-2.06905	-0.406776
-2.06855	-0.407197
-2.06805	-0.407523
-2.06755	-0.408089
-2.06705	-0.4085
-2.06655	-0.408715
-2.06605	-0.408957
-2.06555	-0.409087
-2.06505	-0.409406
-2.06455	-0.409705
-2.06405	-0.409834
-2.06356	-0.410096
-2.06305	-0.410771
-2.06256	-0.41158
-2.06206	-0.411894
-2.06156	-0.411889
-2.06106	-0.41254
-2.06056	-0.413176
-2.06006	-0.413407
-2.05956	-0.413871
-2.05906	-0.414283
-2.05856	-0.414689
-2.05806	-0.415057
-2.05756	-0.415281
-2.05706	-0.415367
-2.05656	-0.415448
-2.05606	-0.415456
-2.05556	-0.415574
-2.05506	-0.415561
-2.05456	-0.415945
-2.05406	-0.416779
-2.05356	-0.41696
-2.05306	-0.417234
-2.05256	-0.418095
-2.05206	-0.418704
-2.05156	-0.418635
-2.05106	-0.41847
-2.05057	-0.41882
-2.05007	-0.419011
-2.04956	-0.419223
-2.04907	-0.419875
-2.04857	-0.42027
-2.04807	-0.41995
-2.04757	-0.419425
-2.04707	-0.419322
-2.04657	-0.419478
-2.04607	-0.419662
-2.04557	-0.419885
-2.04507	-0.420297
-2.04457	-0.420521
-2.04407	-0.420815
-2.04357	-0.420579
-2.04307	-0.420345
-2.04257	-0.420258
-2.04207	-0.420372
-2.04157	-0.421159
-2.04107	-0.421559
-2.04057	-0.421705
-2.04007	-0.421662
-2.03957	-0.421441
-2.03907	-0.421597
-2.03857	-0.421835
-2.03807	-0.421273
-2.03757	-0.420599
-2.03708	-0.420364
-2.03658	-0.420437
-2.03608	-0.420786
-2.03558	-0.420845
-2.03508	-0.420816
-2.03458	-0.420812
-2.03408	-0.420764
-2.03358	-0.420543
-2.03308	-0.420729
-2.03258	-0.421047
-2.03208	-0.421417
-2.03158	-0.421707
-2.03108	-0.421415
-2.03058	-0.421398
-2.03008	-0.421804
-2.02958	-0.421845
-2.02908	-0.421513
-2.02858	-0.421474
-2.02808	-0.421226
-2.02758	-0.420757
-2.02708	-0.421262
-2.02658	-0.422108
-2.02608	-0.422559
-2.02558	-0.42232
-2.02508	-0.42218
-2.02459	-0.421858
-2.02408	-0.421365
-2.02359	-0.421465
-2.02309	-0.421873
-2.02259	-0.422342
-2.02209	-0.422765
-2.02159	-0.422877
-2.02109	-0.422893
-2.02059	-0.422542
-2.02009	-0.422059
-2.01959	-0.422
-2.01909	-0.422557
-2.01859	-0.423257
-2.01809	-0.423413
-2.01759	-0.423628
-2.01709	-0.423239
-2.01659	-0.422744
-2.01609	-0.422612
-2.01559	-0.422223
-2.01509	-0.422568
-2.01459	-0.42311
-2.01409	-0.422842
-2.01359	-0.422768
-2.01309	-0.423131
-2.01259	-0.423604
-2.01209	-0.424192
-2.01159	-0.424443
-2.0111	-0.42446
-2.01059	-0.424137
-2.0101	-0.424094
-2.0096	-0.42421
-2.0091	-0.424296
-2.0086	-0.424632
-2.0081	-0.424782
-2.0076	-0.424391
-2.0071	-0.423974
-2.0066	-0.423799
-2.0061	-0.424455
-2.0056	-0.424821
-2.0051	-0.424512
-2.0046	-0.424415
-2.0041	-0.424576
-2.0036	-0.424548
-2.0031	-0.424525
-2.0026	-0.424892
-2.0021	-0.42486
-2.0016	-0.425314
-2.0011	-0.425691
-2.0006	-0.426495
-2.0001	-0.42696
-1.9996	-0.42718
-1.9991	-0.427219
-1.9986	-0.427039
-1.99811	-0.42749
-1.99761	-0.427374
-1.99711	-0.427049
-1.99661	-0.427287
-1.99611	-0.427504
-1.99561	-0.42799
-1.99511	-0.428171
-1.99461	-0.428378
-1.99411	-0.428467
-1.99361	-0.428408
-1.99311	-0.428649
-1.99261	-0.428353
-1.99211	-0.428124
-1.99161	-0.427898
-1.99111	-0.427525
-1.99061	-0.428216
-1.99011	-0.428276
-1.98961	-0.427446
-1.98911	-0.427384
-1.98861	-0.427612
-1.98811	-0.427757
-1.98761	-0.428142
-1.98711	-0.427968
-1.98661	-0.427691
-1.98611	-0.427767
-1.98561	-0.428338
-1.98511	-0.428681
-1.98462	-0.429056
-1.98412	-0.429716
-1.98362	-0.429427
-1.98312	-0.428934
-1.98262	-0.429319
-1.98212	-0.429506
-1.98162	-0.429085
-1.98112	-0.428781
-1.98062	-0.429031
-1.98012	-0.429324
-1.97962	-0.429581
-1.97912	-0.429266
-1.97862	-0.429251
-1.97812	-0.429423
-1.97762	-0.429714
-1.97712	-0.429702
-1.97662	-0.428987
-1.97612	-0.428674
-1.97562	-0.428071
-1.97512	-0.427837
-1.97462	-0.427838
-1.97412	-0.428037
-1.97362	-0.428044
-1.97312	-0.427974
-1.97263	-0.428031
-1.97212	-0.428072
-1.97162	-0.428194
-1.97113	-0.42786
-1.97063	-0.42777
-1.97013	-0.427714
-1.96963	-0.427543
-1.96913	-0.427229
-1.96863	-0.426822
-1.96813	-0.426504
-1.96763	-0.42683
-1.96713	-0.427033
-1.96663	-0.426995
-1.96613	-0.426861
-1.96563	-0.426979
-1.96513	-0.427464
-1.96463	-0.428302
-1.96413	-0.428893
-1.96363	-0.429144
-1.96313	-0.429722
-1.96263	-0.429982
-1.96213	-0.430119
-1.96163	-0.430513
-1.96113	-0.430494
-1.96063	-0.43022
-1.96013	-0.430468
-1.95964	-0.430148
-1.95914	-0.429347
-1.95863	-0.429476
-1.95814	-0.429776
-1.95764	-0.429727
-1.95714	-0.430075
-1.95664	-0.430739
-1.95614	-0.43064
-1.95564	-0.43025
-1.95514	-0.430009
-1.95464	-0.429906
-1.95414	-0.430176
-1.95364	-0.430181
-1.95314	-0.430181
-1.95264	-0.430195
-1.95214	-0.430379
-1.95164	-0.430492
-1.95114	-0.430325
-1.95064	-0.43039
-1.95014	-0.430631
-1.94964	-0.430759
-1.94914	-0.430661
-1.94864	-0.430669
-1.94814	-0.430143
-1.94764	-0.429895
-1.94714	-0.429515
-1.94664	-0.42957
-1.94615	-0.42971
-1.94565	-0.429648
-1.94515	-0.430198
-1.94465	-0.430061
-1.94415	-0.429708
-1.94365	-0.430181
-1.94315	-0.430245
-1.94265	-0.430328
-1.94215	-0.43047
-1.94165	-0.431019
-1.94115	-0.432083
-1.94065	-0.432157
-1.94015	-0.431617
-1.93965	-0.431127
-1.93915	-0.430553
-1.93865	-0.430317
-1.93815	-0.430038
-1.93765	-0.429921
-1.93715	-0.429735
-1.93665	-0.429884
-1.93615	-0.43005
-1.93565	-0.430468
-1.93515	-0.430618
-1.93465	-0.430807
-1.93415	-0.430752
-1.93365	-0.430903
-1.93315	-0.431498
-1.93266	-0.432345
-1.93216	-0.432561
-1.93166	-0.4325
-1.93116	-0.432782
-1.93066	-0.433122
-1.93016	-0.433404
-1.92966	-0.433048
-1.92916	-0.433218
-1.92866	-0.433746
-1.92816	-0.434111
-1.92766	-0.434314
-1.92716	-0.433871
-1.92666	-0.434329
-1.92616	-0.434259
-1.92566	-0.434044
-1.92516	-0.433951
-1.92466	-0.433743
-1.92416	-0.433774
-1.92366	-0.433775
-1.92316	-0.433966
-1.92266	-0.433931
-1.92216	-0.434497
-1.92166	-0.434241
-1.92116	-0.434117
-1.92067	-0.434448
-1.92016	-0.434219
-1.91966	-0.433983
-1.91917	-0.434129
-1.91867	-0.433693
-1.91817	-0.434071
-1.91767	-0.433501
-1.91717	-0.433606
-1.91667	-0.433782
-1.91617	-0.432777
-1.91567	-0.432817
-1.91517	-0.432956
-1.91467	-0.433504
-1.91417	-0.433415
-1.91367	-0.43361
-1.91317	-0.433077
-1.91267	-0.432911
-1.91217	-0.432929
-1.91167	-0.432869
-1.91117	-0.433053
-1.91067	-0.433005
-1.91017	-0.432925
-1.90967	-0.43273
-1.90917	-0.433265
-1.90867	-0.432839
-1.90817	-0.432522
-1.90768	-0.432413
-1.90718	-0.432042
-1.90667	-0.43237
-1.90618	-0.432522
-1.90568	-0.432631
-1.90518	-0.432095
-1.90468	-0.432462
-1.90418	-0.43288
-1.90368	-0.432697
-1.90318	-0.432161
-1.90268	-0.431868
-1.90218	-0.431487
-1.90168	-0.431157
-1.90118	-0.431147
-1.90068	-0.43113
-1.90018	-0.431208
-1.89968	-0.431031
-1.89918	-0.4311
-1.89868	-0.430921
-1.89818	-0.430644
-1.89768	-0.43091
-1.89718	-0.431043
-1.89668	-0.431341
-1.89618	-0.43168
-1.89568	-0.431486
-1.89518	-0.431346
-1.89468	-0.431644
-1.89419	-0.431488
-1.89369	-0.431222
-1.89319	-0.431717
-1.89269	-0.43257
-1.89219	-0.432336
-1.89169	-0.43247
-1.89119	-0.433055
-1.89069	-0.433097
-1.89019	-0.432785
-1.88969	-0.432283
-1.88919	-0.432989
-1.88869	-0.432971
-1.88819	-0.432914
-1.88769	-0.432816
-1.88719	-0.432698
-1.88669	-0.432593
-1.88619	-0.432253
-1.88569	-0.432255
-1.88519	-0.432205
-1.88469	-0.432477
-1.88419	-0.432677
-1.88369	-0.433026
-1.88319	-0.432986
-1.88269	-0.431684
-1.88219	-0.431966
-1.88169	-0.431711
-1.88119	-0.431577
-1.8807	-0.431116
-1.8802	-0.431717
-1.8797	-0.432099
-1.8792	-0.431538
-1.8787	-0.431097
-1.8782	-0.43162
-1.8777	-0.431679
-1.8772	-0.43236
-1.8767	-0.432398
-1.8762	-0.432985
-1.8757	-0.433437
-1.8752	-0.433402
-1.8747	-0.43398
-1.8742	-0.434074
-1.8737	-0.434893
-1.8732	-0.435187
-1.8727	-0.43507
-1.8722	-0.434786
-1.8717	-0.434346
-1.8712	-0.434399
-1.8707	-0.43491
-1.8702	-0.435526
-1.8697	-0.435356
-1.8692	-0.435669
-1.86871	-0.436679
-1.8682	-0.436381
-1.8677	-0.43637
-1.86721	-0.436967
-1.86671	-0.436817
-1.86621	-0.436617
-1.86571	-0.436617
-1.86521	-0.437306
-1.86471	-0.437362
-1.86421	-0.436997
-1.86371	-0.436756
-1.86321	-0.436919
-1.86271	-0.437045
-1.86221	-0.437163
-1.86171	-0.437446
-1.86121	-0.437347
-1.86071	-0.437449
-1.86021	-0.437424
-1.85971	-0.437094
-1.85921	-0.436379
-1.85871	-0.43595
-1.85821	-0.43555
-1.85771	-0.435894
-1.85721	-0.435696
-1.85671	-0.436251
-1.85621	-0.436237
-1.85572	-0.436277
-1.85522	-0.435752
-1.85471	-0.435889
-1.85422	-0.436379
-1.85372	-0.43667
-1.85322	-0.436458
-1.85272	-0.436117
-1.85222	-0.436039
-1.85172	-0.436293
-1.85122	-0.436066
-1.85072	-0.435664
-1.85022	-0.436114
-1.84972	-0.435993
-1.84922	-0.435618
-1.84872	-0.4349
-1.84822	-0.435461
-1.84772	-0.435884
-1.84722	-0.435841
-1.84672	-0.436035
-1.84622	-0.436263
-1.84572	-0.435625
-1.84522	-0.436061
-1.84472	-0.436783
-1.84422	-0.437279
-1.84372	-0.436614
-1.84322	-0.436577
-1.84272	-0.436388
-1.84223	-0.436424
-1.84173	-0.435963
-1.84123	-0.435734
-1.84073	-0.435432
-1.84023	-0.435154
-1.83973	-0.435384
-1.83923	-0.435991
-1.83873	-0.435557
-1.83823	-0.435899
-1.83773	-0.436008
-1.83723	-0.436109
-1.83673	-0.435622
-1.83623	-0.435893
-1.83573	-0.435914
-1.83523	-0.436031
-1.83473	-0.435679
-1.83423	-0.436202
-1.83373	-0.437252
-1.83323	-0.438101
-1.83273	-0.437985
-1.83223	-0.437966
-1.83173	-0.437494
-1.83123	-0.438218
-1.83073	-0.438402
-1.83023	-0.439131
-1.82973	-0.438996
-1.82923	-0.439351
-1.82873	-0.439479
-1.82824	-0.438895
-1.82774	-0.439386
-1.82724	-0.43942
-1.82674	-0.439194
-1.82624	-0.439286
-1.82574	-0.439179
-1.82524	-0.439154
-1.82474	-0.439102
-1.82424	-0.439835
-1.82374	-0.440613
-1.82324	-0.440133
-1.82274	-0.440079
-1.82224	-0.440498
-1.82174	-0.44129
-1.82124	-0.441025
-1.82074	-0.441251
-1.82024	-0.440783
-1.81974	-0.441229
-1.81924	-0.440921
-1.81874	-0.441291
-1.81824	-0.441486
-1.81774	-0.441805
-1.81724	-0.442291
-1.81675	-0.442508
-1.81625	-0.443247
-1.81574	-0.443034
-1.81525	-0.444014
-1.81475	-0.443796
-1.81425	-0.443246
-1.81375	-0.443725
-1.81325	-0.443891
-1.81275	-0.443748
-1.81225	-0.443867
-1.81175	-0.444342
-1.81125	-0.444414
-1.81075	-0.444615
-1.81025	-0.443727
-1.80975	-0.444622
-1.80925	-0.444305
-1.80875	-0.443476
-1.80825	-0.442974
-1.80775	-0.443919
-1.80725	-0.443822
-1.80675	-0.44355
-1.80625	-0.442782
-1.80575	-0.442601
-1.80525	-0.442099
-1.80475	-0.442142
-1.80425	-0.441705
-1.80375	-0.442042
-1.80326	-0.44299
-1.80276	-0.442401
-1.80226	-0.442732
-1.80176	-0.442683
-1.80126	-0.443118
-1.80076	-0.443816
-1.80026	-0.443808
-1.79976	-0.443706
-1.79926	-0.44375
-1.79876	-0.44336
-1.79826	-0.443257
-1.79776	-0.443591
-1.79726	-0.444211
-1.79676	-0.443946
-1.79626	-0.443571
-1.79576	-0.44368
-1.79526	-0.443264
-1.79476	-0.443268
-1.79426	-0.443638
-1.79376	-0.443759
-1.79326	-0.443007
-1.79276	-0.443397
-1.79226	-0.443116
-1.79176	-0.443405
-1.79126	-0.443578
-1.79076	-0.443907
-1.79026	-0.443247
-1.78977	-0.44319
-1.78927	-0.443474
-1.78877	-0.443873
-1.78827	-0.443767
-1.78777	-0.444152
-1.78727	-0.444782
-1.78677	-0.44461
-1.78627	-0.445154
-1.78577	-0.445562
-1.78527	-0.446529
-1.78477	-0.446084
-1.78427	-0.446512
-1.78377	-0.44644
-1.78327	-0.446599
-1.78277	-0.445808
-1.78227	-0.44647
-1.78177	-0.446863
-1.78127	-0.447416
-1.78077	-0.44774
-1.78027	-0.448763
-1.77977	-0.448219
-1.77927	-0.447974
-1.77877	-0.448252
-1.77827	-0.447596
-1.77778	-0.448794
-1.77727	-0.448637
-1.77677	-0.44869
-1.77628	-0.448085
-1.77578	-0.448099
-1.77528	-0.448189
-1.77478	-0.448418
-1.77428	-0.447501
-1.77378	-0.446926
-1.77328	-0.447891
-1.77278	-0.44774
-1.77228	-0.446935
-1.77178	-0.446518
-1.77128	-0.44771
-1.77078	-0.446966
-1.77028	-0.446914
-1.76978	-0.446211
-1.76928	-0.446167
-1.76878	-0.445661
-1.76828	-0.44646
-1.76778	-0.445508
-1.76728	-0.445372
-1.76678	-0.445575
-1.76628	-0.445722
-1.76578	-0.445142
-1.76528	-0.444845
-1.76479	-0.445279
-1.76429	-0.445433
-1.76378	-0.44505
-1.76329	-0.445345
-1.76279	-0.445189
-1.76229	-0.444146
-1.76179	-0.444361
-1.76129	-0.44339
-1.76079	-0.442944
-1.76029	-0.44218
-1.75979	-0.442037
-1.75929	-0.441654
-1.75879	-0.441916
-1.75829	-0.442263
-1.75779	-0.442423
-1.75729	-0.441947
-1.75679	-0.441884
-1.75629	-0.441103
-1.75579	-0.441523
-1.75529	-0.441282
-1.75479	-0.441367
-1.75429	-0.441369
-1.75379	-0.441223
-1.75329	-0.441728
-1.75279	-0.441237
-1.75229	-0.440669
-1.75179	-0.440826
-1.7513	-0.441029
-1.7508	-0.440913
-1.7503	-0.440568
-1.7498	-0.440798
-1.7493	-0.441253
-1.7488	-0.44175
-1.7483	-0.4411
-1.7478	-0.440958
-1.7473	-0.440603
-1.7468	-0.441016
-1.7463	-0.440746
-1.7458	-0.441406
-1.7453	-0.441451
-1.7448	-0.441777
-1.7443	-0.441241
-1.7438	-0.441791
-1.7433	-0.44133
-1.7428	-0.441753
-1.7423	-0.442021
-1.7418	-0.44174
-1.7413	-0.441608
-1.7408	-0.441671
-1.7403	-0.441923
-1.7398	-0.441636
-1.7393	-0.441484
-1.7388	-0.440997
-1.7383	-0.440794
-1.73781	-0.440604
-1.73731	-0.441458
-1.73681	-0.441642
-1.73631	-0.441873
-1.73581	-0.442124
-1.73531	-0.442779
-1.73481	-0.443463
-1.73431	-0.443431
-1.73381	-0.443386
-1.73331	-0.443096
-1.73281	-0.443011
-1.73231	-0.4433
-1.73181	-0.443871
-1.73131	-0.444539
-1.73081	-0.444092
-1.73031	-0.44398
-1.72981	-0.444927
-1.72931	-0.445682
-1.72881	-0.445349
-1.72831	-0.445487
-1.72781	-0.445508
-1.72731	-0.446105
-1.72681	-0.446034
-1.72631	-0.446141
-1.72582	-0.446013
-1.72531	-0.44593
-1.72481	-0.445862
-1.72432	-0.446241
-1.72382	-0.446716
-1.72332	-0.447779
-1.72282	-0.447889
-1.72232	-0.44812
-1.72182	-0.448007
-1.72132	-0.447541
-1.72082	-0.447352
-1.72032	-0.447954
-1.71982	-0.447839
-1.71932	-0.447834
-1.71882	-0.447577
-1.71832	-0.448252
-1.71782	-0.448043
-1.71732	-0.447907
-1.71682	-0.447697
-1.71632	-0.447261
-1.71582	-0.448007
-1.71532	-0.447705
-1.71482	-0.448005
-1.71432	-0.447635
-1.71382	-0.448075
-1.71332	-0.44808
-1.71283	-0.448311
-1.71233	-0.447845
-1.71182	-0.447433
-1.71133	-0.447595
-1.71083	-0.447587
-1.71033	-0.447896
-1.70983	-0.448257
-1.70933	-0.448767
-1.70883	-0.449358
-1.70833	-0.449872
-1.70783	-0.450456
-1.70733	-0.44989
-1.70683	-0.449463
-1.70633	-0.449713
-1.70583	-0.449388
-1.70533	-0.449106
-1.70483	-0.448707
-1.70433	-0.448356
-1.70383	-0.448806
-1.70333	-0.448728
-1.70283	-0.449321
-1.70233	-0.448922
-1.70183	-0.449096
-1.70133	-0.449305
-1.70083	-0.450094
-1.70033	-0.449963
-1.69983	-0.449474
-1.69934	-0.449325
-1.69884	-0.449091
-1.69834	-0.448156
-1.69784	-0.448127
-1.69734	-0.447587
-1.69684	-0.447579
-1.69634	-0.447413
-1.69584	-0.44781
-1.69534	-0.447254
-1.69484	-0.446797
-1.69434	-0.447033
-1.69384	-0.446947
-1.69334	-0.44689
-1.69284	-0.447371
-1.69234	-0.447188
-1.69184	-0.44747
-1.69134	-0.447635
-1.69084	-0.447293
-1.69034	-0.448021
-1.68984	-0.447779
-1.68934	-0.448609
-1.68884	-0.4495
-1.68834	-0.450031
-1.68784	-0.450594
-1.68734	-0.45027
-1.68684	-0.450906
-1.68634	-0.451383
-1.68585	-0.451604
-1.68535	-0.451254
-1.68485	-0.450941
-1.68435	-0.450651
-1.68385	-0.450101
-1.68335	-0.449673
-1.68285	-0.449564
-1.68235	-0.450256
-1.68185	-0.450341
-1.68135	-0.450412
-1.68085	-0.450861
-1.68035	-0.450823
-1.67985	-0.450833
-1.67935	-0.450728
-1.67885	-0.450859
-1.67835	-0.450872
-1.67785	-0.450356
-1.67735	-0.450541
-1.67685	-0.45058
-1.67635	-0.450485
-1.67585	-0.449965
-1.67535	-0.450562
-1.67485	-0.451254
-1.67435	-0.451194
-1.67386	-0.451243
-1.67335	-0.45151
-1.67285	-0.451744
-1.67236	-0.452256
-1.67186	-0.452506
-1.67136	-0.452903
-1.67086	-0.45267
-1.67036	-0.453522
-1.66986	-0.45401
-1.66936	-0.454289
-1.66886	-0.454737
-1.66836	-0.454913
-1.66786	-0.455371
-1.66736	-0.455656
-1.66686	-0.455511
-1.66636	-0.45484
-1.66586	-0.454885
-1.66536	-0.455298
-1.66486	-0.456034
-1.66436	-0.456019
-1.66386	-0.455197
-1.66336	-0.455045
-1.66286	-0.454733
-1.66236	-0.454942
-1.66186	-0.455068
-1.66136	-0.454692
-1.66087	-0.454824
-1.66037	-0.454688
-1.65986	-0.454683
-1.65937	-0.454909
-1.65887	-0.455325
-1.65837	-0.455349
-1.65787	-0.45502
-1.65737	-0.45526
-1.65687	-0.455627
-1.65637	-0.455365
-1.65587	-0.455086
-1.65537	-0.454957
-1.65487	-0.455048
-1.65437	-0.454716
-1.65387	-0.45383
-1.65337	-0.453663
-1.65287	-0.453678
-1.65237	-0.453647
-1.65187	-0.453986
-1.65137	-0.45418
-1.65087	-0.454488
-1.65037	-0.454084
-1.64987	-0.453644
-1.64937	-0.45354
-1.64887	-0.453759
-1.64837	-0.453596
-1.64787	-0.452899
-1.64738	-0.452746
-1.64688	-0.452639
-1.64638	-0.4533
-1.64588	-0.453464
-1.64538	-0.453086
-1.64488	-0.453065
-1.64438	-0.452736
-1.64388	-0.452607
-1.64338	-0.452162
-1.64288	-0.45152
-1.64238	-0.451451
-1.64188	-0.451701
-1.64138	-0.452754
-1.64088	-0.453047
-1.64038	-0.45225
-1.63988	-0.45152
-1.63938	-0.451156
-1.63888	-0.45116
-1.63838	-0.450817
-1.63788	-0.450807
-1.63738	-0.451134
-1.63688	-0.450711
-1.63638	-0.45095
-1.63588	-0.450637
-1.63538	-0.451014
-1.63488	-0.451165
-1.63438	-0.450874
-1.63389	-0.450561
-1.63339	-0.450925
-1.63289	-0.451712
-1.63239	-0.451326
-1.63189	-0.451134
-1.63139	-0.451278
-1.63089	-0.45182
-1.63039	-0.45238
-1.62989	-0.452466
-1.62939	-0.452783
-1.62889	-0.453772
-1.62839	-0.454041
-1.62789	-0.454381
-1.62739	-0.454591
-1.62689	-0.454427
-1.62639	-0.454307
-1.62589	-0.453401
-1.62539	-0.453757
-1.62489	-0.454159
-1.62439	-0.454757
-1.62389	-0.454665
-1.62339	-0.454685
-1.62289	-0.455358
-1.62239	-0.455508
-1.62189	-0.455541
-1.62139	-0.454892
-1.62089	-0.454497
-1.6204	-0.454373
-1.6199	-0.454623
-1.6194	-0.455244
-1.6189	-0.455608
-1.6184	-0.456127
-1.6179	-0.456095
-1.6174	-0.456262
-1.6169	-0.456634
-1.6164	-0.456528
-1.6159	-0.456806
-1.6154	-0.457125
-1.6149	-0.457332
-1.6144	-0.457401
-1.6139	-0.457461
-1.6134	-0.457503
-1.6129	-0.457053
-1.6124	-0.456467
-1.6119	-0.456325
-1.6114	-0.456241
-1.6109	-0.456196
-1.6104	-0.45609
-1.6099	-0.456072
-1.6094	-0.456196
-1.6089	-0.456567
-1.60841	-0.456408
-1.6079	-0.455944
-1.60741	-0.456306
-1.60691	-0.456705
-1.60641	-0.456722
-1.60591	-0.456844
-1.60541	-0.456746
-1.60491	-0.456809
-1.60441	-0.456681
-1.60391	-0.456528
-1.60341	-0.456581
-1.60291	-0.45656
-1.60241	-0.456503
-1.60191	-0.456625
-1.60141	-0.456342
-1.60091	-0.456673
-1.60041	-0.456394
-1.59991	-0.456701
-1.59941	-0.456741
-1.59891	-0.456654
-1.59841	-0.45637
-1.59791	-0.455898
-1.59741	-0.456366
-1.59691	-0.456352
-1.59641	-0.45614
-1.59591	-0.456536
-1.59542	-0.456522
-1.59492	-0.456736
-1.59442	-0.456938
-1.59392	-0.456874
-1.59342	-0.456797
-1.59292	-0.456919
-1.59242	-0.456867
-1.59192	-0.456821
-1.59142	-0.456827
-1.59092	-0.456448
-1.59042	-0.456127
-1.58992	-0.455819
-1.58942	-0.456076
-1.58892	-0.456814
-1.58842	-0.457331
-1.58792	-0.457857
-1.58742	-0.458777
-1.58692	-0.459533
-1.58642	-0.460083
-1.58592	-0.460481
-1.58542	-0.460787
-1.58492	-0.46066
-1.58442	-0.460942
-1.58392	-0.461317
-1.58342	-0.461268
-1.58292	-0.461441
-1.58242	-0.461192
-1.58193	-0.461011
-1.58143	-0.460632
-1.58093	-0.45982
-1.58043	-0.459418
-1.57993	-0.459392
-1.57943	-0.46014
-1.57893	-0.460105
-1.57843	-0.460107
-1.57793	-0.460333
-1.57743	-0.459904
-1.57693	-0.459386
-1.57643	-0.459815
-1.57593	-0.460185
-1.57543	-0.460367
-1.57493	-0.459892
-1.57443	-0.459863
-1.57393	-0.459855
-1.57343	-0.46028
-1.57293	-0.460458
-1.57243	-0.46034
-1.57193	-0.460431
-1.57143	-0.460894
-1.57093	-0.46091
-1.57043	-0.461096
-1.56993	-0.460864
-1.56943	-0.460492
-1.56893	-0.460536
-1.56844	-0.460627
-1.56794	-0.461011
-1.56744	-0.460972
-1.56694	-0.460958
-1.56644	-0.461667
-1.56594	-0.461947
-1.56544	-0.462224
-1.56494	-0.462585
-1.56444	-0.462433
-1.56394	-0.462047
-1.56344	-0.461728
-1.56294	-0.461611
-1.56244	-0.461743
-1.56194	-0.461599
-1.56144	-0.461472
-1.56094	-0.46157
-1.56044	-0.461579
-1.55994	-0.461668
-1.55944	-0.461687
-1.55894	-0.461628
-1.55844	-0.461939
-1.55794	-0.461865
-1.55744	-0.461791
-1.55694	-0.461877
-1.55645	-0.462144
-1.55594	-0.462966
-1.55545	-0.463799
-1.55495	-0.464113
-1.55445	-0.464125
-1.55395	-0.464018
-1.55345	-0.463796
-1.55295	-0.463766
-1.55245	-0.464337
-1.55195	-0.46504
-1.55145	-0.465311
-1.55095	-0.465274
-1.55045	-0.465809
-1.54995	-0.466336
-1.54945	-0.466188
-1.54895	-0.46634
-1.54845	-0.466183
-1.54795	-0.466107
-1.54745	-0.466461
-1.54695	-0.466448
-1.54645	-0.466343
-1.54595	-0.467018
-1.54545	-0.467547
-1.54495	-0.467891
-1.54445	-0.467813
-1.54395	-0.46769
-1.54346	-0.467839
-1.54296	-0.467967
-1.54246	-0.467788
-1.54196	-0.467565
-1.54146	-0.467001
-1.54096	-0.466943
-1.54046	-0.46714
-1.53996	-0.467389
-1.53946	-0.467694
-1.53896	-0.4676
-1.53846	-0.467541
-1.53796	-0.467863
-1.53746	-0.467674
-1.53696	-0.467735
-1.53646	-0.467651
-1.53596	-0.46692
-1.53546	-0.467173
-1.53496	-0.467381
-1.53446	-0.467203
-1.53396	-0.467138
-1.53346	-0.467209
-1.53296	-0.467429
-1.53246	-0.467795
-1.53196	-0.467548
-1.53146	-0.467666
-1.53096	-0.467331
-1.53046	-0.46698
-1.52997	-0.466546
-1.52947	-0.465846
-1.52897	-0.465744
-1.52847	-0.466192
-1.52797	-0.465867
-1.52747	-0.465738
-1.52697	-0.465367
-1.52647	-0.465236
-1.52597	-0.465427
-1.52547	-0.465042
-1.52497	-0.464683
-1.52447	-0.464452
-1.52397	-0.464163
-1.52347	-0.464419
-1.52297	-0.464809
-1.52247	-0.464886
-1.52197	-0.46506
-1.52147	-0.4652
-1.52097	-0.464757
-1.52047	-0.463889
-1.51997	-0.46374
-1.51947	-0.463934
-1.51897	-0.464048
-1.51847	-0.463948
-1.51797	-0.463555
-1.51747	-0.463718
-1.51697	-0.463948
-1.51648	-0.463553
-1.51598	-0.463244
-1.51548	-0.46323
-1.51498	-0.463095
-1.51448	-0.463144
-1.51398	-0.463295
-1.51348	-0.463243
-1.51298	-0.462864
-1.51248	-0.462334
-1.51198	-0.462276
-1.51148	-0.462667
-1.51098	-0.463176
-1.51048	-0.463073
-1.50998	-0.462945
-1.50948	-0.463222
-1.50898	-0.462833
-1.50848	-0.462276
-1.50798	-0.462384
-1.50748	-0.462622
-1.50698	-0.462814
-1.50648	-0.462872
-1.50598	-0.463006
-1.50548	-0.463219
-1.50498	-0.463098
-1.50449	-0.463226
-1.50398	-0.463613
-1.50349	-0.463409
-1.50299	-0.463294
-1.50249	-0.46311
-1.50199	-0.463123
-1.50149	-0.463175
-1.50099	-0.46264
-1.50049	-0.4624
-1.49999	-0.462329
-1.49949	-0.462387
-1.49899	-0.462712
-1.49849	-0.462979
-1.49799	-0.462769
-1.49749	-0.462567
-1.49699	-0.462712
-1.49649	-0.462576
-1.49599	-0.462347
-1.49549	-0.462757
-1.49499	-0.463165
-1.49449	-0.463284
-1.49399	-0.463149
-1.49349	-0.462794
-1.49299	-0.462618
-1.49249	-0.46289
-1.49199	-0.46315
-1.4915	-0.463424
-1.491	-0.463518
-1.4905	-0.463111
-1.49	-0.46304
-1.4895	-0.462844
-1.489	-0.462989
-1.4885	-0.463323
-1.488	-0.463735
-1.4875	-0.464409
-1.487	-0.464455
-1.4865	-0.46399
-1.486	-0.463526
-1.4855	-0.463491
-1.485	-0.46369
-1.4845	-0.463755
-1.484	-0.464055
-1.4835	-0.464317
-1.483	-0.464057
-1.4825	-0.463453
-1.482	-0.463425
-1.4815	-0.463308
-1.481	-0.46303
-1.4805	-0.462766
-1.48	-0.462896
-1.4795	-0.463295
-1.479	-0.463376
-1.4785	-0.463668
-1.47801	-0.463915
-1.47751	-0.464163
-1.47701	-0.464413
-1.47651	-0.464301
-1.47601	-0.464465
-1.47551	-0.464298
-1.47501	-0.463944
-1.47451	-0.464122
-1.47401	-0.464333
-1.47351	-0.464219
-1.47301	-0.46432
-1.47251	-0.464529
-1.47201	-0.464697
-1.47151	-0.464908
-1.47101	-0.465103
-1.47051	-0.464963
-1.47001	-0.464684
-1.46951	-0.464677
-1.46901	-0.464664
-1.46851	-0.46499
-1.46801	-0.465609
-1.46751	-0.465768
-1.46701	-0.465924
-1.46651	-0.466155
-1.46601	-0.466572
-1.46551	-0.467081
-1.46501	-0.467308
-1.46452	-0.467491
-1.46402	-0.467223
-1.46352	-0.466712
-1.46302	-0.466873
-1.46252	-0.466788
-1.46202	-0.466563
-1.46152	-0.466539
-1.46102	-0.466561
-1.46052	-0.466321
-1.46002	-0.465824
-1.45952	-0.465763
-1.45902	-0.465912
-1.45852	-0.466112
-1.45802	-0.466274
-1.45752	-0.466293
-1.45702	-0.466443
-1.45652	-0.466703
-1.45602	-0.467108
-1.45552	-0.467446
-1.45502	-0.467733
-1.45452	-0.46802
-1.45402	-0.467993
-1.45352	-0.467897
-1.45302	-0.468061
-1.45253	-0.468399
-1.45202	-0.468453
-1.45153	-0.468413
-1.45103	-0.46875
-1.45053	-0.469166
-1.45003	-0.469819
-1.44953	-0.469921
-1.44903	-0.469557
-1.44853	-0.469525
-1.44803	-0.469592
-1.44753	-0.469289
-1.44703	-0.468512
-1.44653	-0.467702
-1.44603	-0.467572
-1.44553	-0.46719
-1.44503	-0.466872
-1.44453	-0.466646
-1.44403	-0.466488
-1.44353	-0.466464
-1.44303	-0.466249
-1.44253	-0.466008
-1.44203	-0.465553
-1.44153	-0.46542
-1.44103	-0.465249
-1.44053	-0.464739
-1.44003	-0.464438
-1.43954	-0.463824
-1.43904	-0.463793
-1.43854	-0.464145
-1.43804	-0.464029
-1.43754	-0.464285
-1.43704	-0.464536
-1.43654	-0.464726
-1.43604	-0.465058
-1.43554	-0.465222
-1.43504	-0.46548
-1.43454	-0.465665
-1.43404	-0.466072
-1.43354	-0.466696
-1.43304	-0.466973
-1.43254	-0.46731
-1.43204	-0.467251
-1.43154	-0.466856
-1.43104	-0.466605
-1.43054	-0.466635
-1.43004	-0.467059
-1.42954	-0.467238
-1.42904	-0.467329
-1.42854	-0.467278
-1.42804	-0.467106
-1.42754	-0.466762
-1.42704	-0.466791
-1.42654	-0.466968
-1.42605	-0.467089
-1.42555	-0.467299
-1.42505	-0.466846
-1.42455	-0.466649
-1.42405	-0.466838
-1.42355	-0.466739
-1.42305	-0.466912
-1.42255	-0.467433
-1.42205	-0.468001
-1.42155	-0.468936
-1.42105	-0.46965
-1.42055	-0.470313
-1.42005	-0.470649
-1.41955	-0.47085
-1.41905	-0.47133
-1.41855	-0.47162
-1.41805	-0.471726
-1.41755	-0.471784
-1.41705	-0.471927
-1.41655	-0.472034
-1.41605	-0.472068
-1.41555	-0.472329
-1.41505	-0.472707
-1.41455	-0.473424
-1.41405	-0.474069
-1.41355	-0.474417
-1.41305	-0.474192
-1.41256	-0.4735
-1.41206	-0.473521
-1.41156	-0.473915
-1.41106	-0.474135
-1.41056	-0.474596
-1.41006	-0.475112
-1.40956	-0.475336
-1.40906	-0.474701
-1.40856	-0.474175
-1.40806	-0.473996
-1.40756	-0.473795
-1.40706	-0.473953
-1.40656	-0.474289
-1.40606	-0.474868
-1.40556	-0.475163
-1.40506	-0.47457
-1.40456	-0.473951
-1.40406	-0.47408
-1.40356	-0.474283
-1.40306	-0.474228
-1.40256	-0.474325
-1.40206	-0.474155
-1.40156	-0.474057
-1.40106	-0.473837
-1.40057	-0.473621
-1.40006	-0.474505
-1.39957	-0.475229
-1.39907	-0.475475
-1.39857	-0.475834
-1.39807	-0.475738
-1.39757	-0.475193
-1.39707	-0.474792
-1.39657	-0.475064
-1.39607	-0.474695
-1.39557	-0.474554
-1.39507	-0.474647
-1.39457	-0.474485
-1.39407	-0.47422
-1.39357	-0.473957
[truncated: 51,750 more rows]

## Sheet: Fig. 2a
Geph volume(mL)	Geph UV280(mAU)	Geph+27f3 volume(mL)	Geph+27f3 UV280(mAU)
-1.21207	-0.028641	-1.21212	-0.284288
-1.21093	-0.064731	-1.21112	-0.280813
-1.20979	-0.063624	-1.21012	-0.281345
-1.20865	-0.06367	-1.20912	-0.282319
-1.20751	-0.063952	-1.20812	-0.28006
-1.20637	-0.063416	-1.20712	-0.280776
-1.20524	-0.050443	-1.20612	-0.280357
-1.2041	-0.028237	-1.20512	-0.27847
-1.20296	-0.013275	-1.20412	-0.275024
-1.20182	-0.012579	-1.20312	-0.272595
-1.20068	-0.011674	-1.20213	-0.274048
-1.19954	-0.011549	-1.20113	-0.275304
-1.1984	-0.011494	-1.20013	-0.275716
-1.19727	-0.011339	-1.19913	-0.276589
-1.19613	-0.011633	-1.19813	-0.27775
-1.19499	-0.012042	-1.19713	-0.277187
-1.19385	-0.012569	-1.19613	-0.276189
-1.19271	-0.011764	-1.19513	-0.275288
-1.19157	-0.010273	-1.19413	-0.27461
-1.19043	0.001409	-1.19313	-0.27414
-1.1893	0.002434	-1.19213	-0.274111
-1.18816	0.002815	-1.19114	-0.201984
-1.18702	0.003801	-1.19014	0.000765
-1.18588	0.005183	-1.18914	0.00065
-1.18474	0.006376	-1.18814	0.001382
-1.1836	0.009102	-1.18714	0.002294
-1.18246	0.012221	-1.18614	0.002937
-1.18133	0.0169	-1.18514	0.003855
-1.18019	0.024181	-1.18414	0.004572
-1.17905	0.030985	-1.18314	0.004674
-1.17791	0.037553	-1.18214	0.004328
-1.17677	0.044886	-1.18114	0.003801
-1.17563	0.052342	-1.18015	0.002773
-1.1745	0.062708	-1.17915	0.001339
-1.17336	0.078687	-1.17815	0.003683
-1.17222	0.103874	-1.17715	0.009158
-1.17108	0.139016	-1.17615	0.01484
-1.16994	0.17057	-1.17515	0.019763
-1.1688	0.197605	-1.17415	0.024372
-1.16766	0.225552	-1.17315	0.029201
-1.16653	0.262546	-1.17215	0.032814
-1.16539	0.310668	-1.17115	0.03678
-1.16425	0.363619	-1.17016	0.039526
-1.16311	0.420946	-1.16916	0.042104
-1.16197	0.483138	-1.16816	0.046663
-1.16083	0.55217	-1.16716	0.05147
-1.15969	0.621828	-1.16616	0.057033
-1.15856	0.732423	-1.16516	0.065243
-1.15742	0.817723	-1.16416	0.079958
-1.15628	0.890054	-1.16316	0.102202
-1.15514	0.959371	-1.16216	0.127359
-1.154	1.02729	-1.16116	0.157832
-1.15286	1.10247	-1.16016	0.199133
-1.15172	1.17486	-1.15917	0.271536
-1.15059	1.23667	-1.15817	0.365177
-1.14945	1.29093	-1.15717	0.46109
-1.14831	1.33394	-1.15617	0.559671
-1.14717	1.37039	-1.15517	0.656109
-1.14603	1.39281	-1.15417	0.748026
-1.14489	1.41707	-1.15317	0.833149
-1.14376	1.44678	-1.15217	0.909818
-1.14262	1.47175	-1.15117	0.981223
-1.14148	1.48536	-1.15017	1.04913
-1.14034	1.48599	-1.14918	1.11397
-1.1392	1.48172	-1.14818	1.17486
-1.13806	1.47182	-1.14718	1.23372
-1.13692	1.45527	-1.14618	1.28829
-1.13579	1.43379	-1.14518	1.34038
-1.13465	1.40983	-1.14418	1.3909
-1.13351	1.34293	-1.14318	1.43786
-1.13237	1.29628	-1.14218	1.48274
-1.13123	1.25787	-1.14118	1.52551
-1.13009	1.21961	-1.14018	1.56313
-1.12895	1.18275	-1.13918	1.59386
-1.12782	1.13749	-1.13819	1.61542
-1.12668	1.09552	-1.13719	1.633
-1.12554	1.06331	-1.13619	1.64443
-1.1244	1.03695	-1.13519	1.64657
-1.12326	1.01597	-1.13419	1.61593
-1.12212	0.994191	-1.13319	1.56192
-1.12098	0.969077	-1.13219	1.50612
-1.11985	0.945587	-1.13119	1.44598
-1.11871	0.921794	-1.13019	1.38805
-1.11757	0.899997	-1.12919	1.33494
-1.11643	0.880901	-1.1282	1.2849
-1.11529	0.864175	-1.1272	1.23987
-1.11415	0.845443	-1.1262	1.19959
-1.11302	0.829513	-1.1252	1.16275
-1.11188	0.815014	-1.1242	1.12731
-1.11074	0.79588	-1.1232	1.09492
-1.1096	0.777129	-1.1222	1.06543
-1.10846	0.759918	-1.1212	1.03999
-1.10732	0.743505	-1.1202	1.01705
-1.10618	0.729552	-1.11921	0.996979
-1.10505	0.71503	-1.1182	0.977578
-1.10391	0.700664	-1.11721	0.960213
-1.10277	0.688265	-1.11621	0.943794
-1.10163	0.673551	-1.11521	0.930251
-1.10049	0.658807	-1.11421	0.916122
-1.09935	0.642815	-1.11321	0.903122
-1.09821	0.626903	-1.11221	0.891979
-1.09708	0.608049	-1.11121	0.87994
-1.09594	0.599066	-1.11021	0.869386
-1.0948	0.590217	-1.10921	0.860121
-1.09366	0.579725	-1.10821	0.850554
-1.09252	0.568237	-1.10722	0.841926
-1.09138	0.555833	-1.10622	0.832941
-1.09024	0.543173	-1.10522	0.825728
-1.08911	0.534686	-1.10422	0.817239
-1.08797	0.523618	-1.10322	0.809249
-1.08683	0.512361	-1.10222	0.800219
-1.08569	0.504405	-1.10122	0.792116
-1.08455	0.495774	-1.10022	0.783369
-1.08341	0.488486	-1.09922	0.776495
-1.08228	0.482404	-1.09823	0.769828
-1.08114	0.480897	-1.09723	0.762635
-1.08	0.477286	-1.09623	0.75461
-1.07886	0.472567	-1.09523	0.747519
-1.07772	0.467703	-1.09423	0.740729
-1.07658	0.463439	-1.09323	0.734665
-1.07544	0.459856	-1.09223	0.726803
-1.07431	0.457344	-1.09123	0.720934
-1.07317	0.455852	-1.09023	0.713768
-1.07203	0.454054	-1.08923	0.707055
-1.07089	0.449648	-1.08823	0.700387
-1.06975	0.445131	-1.08723	0.693057
-1.06861	0.440841	-1.08624	0.687326
-1.06747	0.437652	-1.08524	0.680225
-1.06634	0.434868	-1.08424	0.673191
-1.0652	0.43108	-1.08324	0.6668
-1.06406	0.427808	-1.08224	0.659462
-1.06292	0.426136	-1.08124	0.654772
-1.06178	0.424686	-1.08024	0.64793
-1.06064	0.421726	-1.07924	0.641576
-1.0595	0.419602	-1.07824	0.635831
-1.05837	0.417791	-1.07725	0.630455
-1.05723	0.415403	-1.07625	0.623757
-1.05609	0.409524	-1.07525	0.61817
-1.05495	0.408615	-1.07425	0.612031
-1.05381	0.407147	-1.07325	0.605676
-1.05267	0.404705	-1.07225	0.599887
-1.05153	0.402119	-1.07125	0.593996
-1.0504	0.39947	-1.07025	0.587591
-1.04926	0.395908	-1.06925	0.581608
-1.04812	0.390493	-1.06825	0.576003
-1.04698	0.386389	-1.06725	0.571023
-1.04584	0.38269	-1.06625	0.563646
-1.0447	0.378617	-1.06526	0.557864
-1.04357	0.376378	-1.06426	0.553056
-1.04243	0.373877	-1.06326	0.547074
-1.04129	0.370479	-1.06226	0.541
-1.04015	0.367781	-1.06126	0.53576
-1.03901	0.362457	-1.06026	0.52936
-1.03787	0.357326	-1.05926	0.522412
-1.03673	0.353221	-1.05826	0.517176
-1.0356	0.350015	-1.05726	0.512375
-1.03446	0.345951	-1.05627	0.507229
-1.03332	0.341598	-1.05527	0.501495
-1.03218	0.339428	-1.05427	0.494222
-1.03104	0.336574	-1.05327	0.488659
-1.0299	0.331824	-1.05227	0.483698
-1.02876	0.328865	-1.05127	0.477982
-1.02763	0.326807	-1.05027	0.471903
-1.02649	0.324561	-1.04927	0.466916
-1.02535	0.323007	-1.04827	0.462992
-1.02421	0.325389	-1.04727	0.458809
-1.02307	0.329276	-1.04627	0.452846
-1.02193	0.327994	-1.04527	0.448623
-1.02079	0.32722	-1.04428	0.444582
-1.01966	0.326522	-1.04328	0.43936
-1.01852	0.324763	-1.04228	0.435177
-1.01738	0.322592	-1.04128	0.430474
-1.01624	0.32129	-1.04028	0.426893
-1.0151	0.320659	-1.03928	0.422291
-1.01396	0.322191	-1.03828	0.418571
-1.01283	0.323895	-1.03728	0.414684
-1.01169	0.323416	-1.03628	0.41114
-1.01055	0.323672	-1.03529	0.408461
-1.00941	0.325768	-1.03429	0.405672
-1.00827	0.326891	-1.03329	0.401108
-1.00713	0.327834	-1.03229	0.397841
-1.00599	0.329093	-1.03129	0.394207
-1.00486	0.330989	-1.03029	0.389218
-1.00372	0.333553	-1.02929	0.386983
-1.00258	0.336321	-1.02829	0.384108
-1.00144	0.340138	-1.02729	0.381265
-1.0003	0.344196	-1.02629	0.379644
-0.999162	0.345378	-1.02529	0.37707
-0.998024	0.343557	-1.02429	0.37589
-0.996885	0.349007	-1.0233	0.372907
-0.995747	0.354852	-1.0223	0.370876
-0.994608	0.360764	-1.0213	0.372033
-0.99347	0.366718	-1.0203	0.372424
-0.992331	0.373351	-1.0193	0.369698
-0.991193	0.381039	-1.0183	0.367861
-0.990054	0.387841	-1.0173	0.365919
-0.988916	0.394849	-1.0163	0.366121
-0.987777	0.401977	-1.0153	0.363817
-0.986639	0.410309	-1.01431	0.363322
-0.9855	0.418371	-1.01331	0.363511
-0.984362	0.425669	-1.01231	0.363987
-0.983223	0.433141	-1.01131	0.363635
-0.982085	0.442051	-1.01031	0.363523
-0.980946	0.450349	-1.00931	0.364196
-0.979807	0.458673	-1.00831	0.364066
-0.978669	0.465556	-1.00731	0.363823
-0.97753	0.472113	-1.00631	0.36425
-0.976392	0.477048	-1.00531	0.367256
-0.975253	0.481726	-1.00431	0.369194
-0.974115	0.488117	-1.00331	0.369963
-0.972976	0.494557	-1.00232	0.370917
-0.971838	0.50027	-1.00132	0.373406
-0.970699	0.505266	-1.00032	0.377574
-0.969561	0.510241	-0.999319	0.380503
-0.968422	0.51603	-0.99832	0.384049
-0.967284	0.524024	-0.997321	0.386716
-0.966145	0.528278	-0.996322	0.388081
-0.965007	0.53333	-0.995323	0.390279
-0.963868	0.537039	-0.994324	0.394746
-0.96273	0.540405	-0.993325	0.399821
-0.961591	0.543757	-0.992326	0.403787
-0.960453	0.547137	-0.991327	0.407545
-0.959314	0.551394	-0.990328	0.41384
-0.958176	0.554666	-0.989329	0.418638
-0.957037	0.556262	-0.98833	0.423874
-0.955899	0.560405	-0.987331	0.427993
-0.95476	0.562623	-0.986332	0.433576
-0.953622	0.564901	-0.985333	0.43913
-0.952483	0.567681	-0.984334	0.444577
-0.951344	0.570545	-0.983335	0.449773
-0.950206	0.572602	-0.982336	0.45588
-0.949067	0.572389	-0.981336	0.462348
-0.947929	0.574525	-0.980337	0.467277
-0.94679	0.575358	-0.979338	0.473108
-0.945652	0.575853	-0.978339	0.479715
-0.944513	0.576501	-0.97734	0.485414
-0.943375	0.577068	-0.976341	0.490785
-0.942236	0.575333	-0.975342	0.495517
-0.941098	0.575995	-0.974343	0.499544
-0.939959	0.576115	-0.973344	0.503084
-0.938821	0.576817	-0.972345	0.507526
-0.937682	0.576489	-0.971346	0.511578
-0.936544	0.575665	-0.970347	0.514493
-0.935405	0.57501	-0.969348	0.518441
-0.934267	0.573262	-0.968349	0.52177
-0.933128	0.573984	-0.96735	0.525711
-0.93199	0.573505	-0.966351	0.530447
-0.930851	0.571022	-0.965352	0.532916
-0.929713	0.569609	-0.964353	0.535839
-0.928574	0.567349	-0.963354	0.53804
-0.927436	0.565163	-0.962355	0.541767
-0.926297	0.564248	-0.961356	0.541921
-0.925159	0.563581	-0.960357	0.542634
-0.92402	0.562058	-0.959358	0.544302
-0.922881	0.559886	-0.958358	0.546848
-0.921743	0.558509	-0.957359	0.547932
-0.920604	0.556252	-0.95636	0.54874
-0.919466	0.554186	-0.955361	0.549337
-0.918327	0.551717	-0.954362	0.548325
-0.917189	0.55168	-0.953363	0.547074
-0.91605	0.551687	-0.952364	0.546062
-0.914912	0.549564	-0.951365	0.544768
-0.913773	0.547187	-0.950366	0.54337
-0.912635	0.544706	-0.949367	0.542745
-0.911496	0.543615	-0.948368	0.54257
-0.910358	0.541701	-0.947369	0.541679
-0.909219	0.54047	-0.94637	0.540761
-0.908081	0.538322	-0.945371	0.54078
-0.906942	0.535065	-0.944372	0.538665
-0.905804	0.531537	-0.943373	0.536156
-0.904665	0.529145	-0.942374	0.534616
-0.903527	0.527847	-0.941375	0.531594
-0.902388	0.52555	-0.940376	0.529362
-0.90125	0.522799	-0.939377	0.527072
-0.900111	0.520733	-0.938378	0.525157
-0.898972	0.519059	-0.937379	0.521863
-0.897834	0.518405	-0.936379	0.520157
-0.896695	0.516266	-0.93538	0.518456
-0.895557	0.51487	-0.934381	0.515108
-0.894418	0.51451	-0.933382	0.512721
-0.89328	0.513038	-0.932383	0.509983
-0.892141	0.509038	-0.931384	0.506696
-0.891003	0.504984	-0.930385	0.503917
-0.889864	0.503591	-0.929386	0.502168
-0.888726	0.50201	-0.928387	0.500095
-0.887587	0.50116	-0.927388	0.49757
-0.886449	0.498768	-0.926389	0.495576
-0.88531	0.495799	-0.92539	0.492944
-0.884172	0.491594	-0.924391	0.490089
-0.883033	0.488326	-0.923392	0.487246
-0.881895	0.488153	-0.922393	0.484903
-0.880756	0.487433	-0.921394	0.481919
-0.879618	0.485579	-0.920395	0.47861
-0.878479	0.484703	-0.919396	0.477522
-0.877341	0.482682	-0.918397	0.476287
-0.876202	0.481682	-0.917398	0.473777
-0.875063	0.481279	-0.916399	0.471832
-0.873925	0.479571	-0.9154	0.468819
-0.872786	0.476758	-0.914401	0.465742
-0.871648	0.475096	-0.913401	0.462094
-0.870509	0.47375	-0.912402	0.45956
-0.869371	0.471024	-0.911403	0.456486
-0.868232	0.468751	-0.910404	0.453601
-0.867094	0.466623	-0.909405	0.451869
-0.865955	0.464489	-0.908406	0.450672
-0.864817	0.462296	-0.907407	0.447251
-0.863678	0.460155	-0.906408	0.443841
-0.86254	0.458544	-0.905409	0.441274
-0.861401	0.456315	-0.90441	0.43897
-0.860263	0.454236	-0.903411	0.43662
-0.859124	0.454169	-0.902412	0.434452
-0.857986	0.453256	-0.901413	0.43055
-0.856847	0.45065	-0.900414	0.427377
-0.855709	0.449211	-0.899415	0.424796
-0.85457	0.447627	-0.898416	0.421871
-0.853432	0.445416	-0.897417	0.418768
-0.852293	0.4447	-0.896418	0.416976
-0.851155	0.442362	-0.895419	0.414743
-0.850016	0.439832	-0.89442	0.411552
-0.848877	0.43995	-0.893421	0.409098
-0.847739	0.4378	-0.892422	0.405678
-0.8466	0.434967	-0.891423	0.402305
-0.845462	0.433132	-0.890424	0.400028
-0.844323	0.431681	-0.889424	0.398199
-0.843185	0.430858	-0.888425	0.396125
-0.842046	0.430582	-0.887426	0.393401
-0.840908	0.429148	-0.886427	0.392089
-0.839769	0.427592	-0.885428	0.391156
-0.838631	0.425967	-0.884429	0.388409
-0.837492	0.424182	-0.88343	0.385004
-0.836354	0.42388	-0.882431	0.382886
-0.835215	0.424062	-0.881432	0.382444
-0.834077	0.424412	-0.880433	0.379541
-0.832938	0.424248	-0.879434	0.377543
-0.8318	0.424016	-0.878435	0.375565
-0.830661	0.423948	-0.877436	0.374075
-0.829523	0.42438	-0.876437	0.372949
-0.828384	0.422899	-0.875438	0.371661
-0.827246	0.422123	-0.874439	0.369443
-0.826107	0.421048	-0.87344	0.367998
-0.824969	0.419906	-0.872441	0.365199
-0.82383	0.417879	-0.871442	0.362401
-0.822691	0.417892	-0.870443	0.361162
-0.821553	0.418014	-0.869444	0.358738
-0.820414	0.417796	-0.868445	0.356093
-0.819276	0.417753	-0.867445	0.354444
-0.818137	0.417358	-0.866446	0.352756
-0.816999	0.415862	-0.865447	0.349259
-0.81586	0.415509	-0.864448	0.34593
-0.814722	0.414885	-0.863449	0.344081
-0.813583	0.414585	-0.86245	0.342183
-0.812445	0.414178	-0.861451	0.339884
-0.811306	0.415132	-0.860452	0.335971
-0.810168	0.414972	-0.859453	0.333636
-0.809029	0.413535	-0.858454	0.331444
-0.807891	0.412367	-0.857455	0.329594
-0.806752	0.41157	-0.856456	0.327156
-0.805614	0.410118	-0.855457	0.325987
-0.804475	0.409011	-0.854458	0.323087
-0.803337	0.409247	-0.853459	0.321018
-0.802198	0.407514	-0.85246	0.319285
-0.80106	0.407312	-0.851461	0.317629
-0.799921	0.406911	-0.850462	0.315871
-0.798782	0.405607	-0.849463	0.313965
-0.797644	0.405085	-0.848464	0.311928
-0.796505	0.405038	-0.847465	0.310616
-0.795367	0.405301	-0.846466	0.308497
-0.794228	0.404726	-0.845466	0.306097
-0.79309	0.403231	-0.844468	0.304697
-0.791951	0.404494	-0.843468	0.302807
-0.790813	0.403763	-0.842469	0.300097
-0.789674	0.403205	-0.84147	0.298801
-0.788536	0.402296	-0.840471	0.298012
-0.787397	0.402563	-0.839472	0.296736
-0.786259	0.400522	-0.838473	0.294774
-0.78512	0.400112	-0.837474	0.293701
-0.783982	0.398156	-0.836475	0.292205
-0.782843	0.397253	-0.835476	0.291806
-0.781705	0.396821	-0.834477	0.290758
-0.780566	0.397482	-0.833478	0.288273
-0.779428	0.396426	-0.832479	0.285996
-0.778289	0.395457	-0.83148	0.282935
-0.777151	0.396865	-0.830481	0.281009
-0.776012	0.397165	-0.829482	0.279874
-0.774874	0.397305	-0.828483	0.278957
-0.773735	0.397579	-0.827484	0.27694
-0.772596	0.397675	-0.826485	0.275367
-0.771458	0.397133	-0.825486	0.273514
-0.770319	0.395858	-0.824487	0.270861
-0.769181	0.395623	-0.823488	0.268283
-0.768042	0.395569	-0.822489	0.267099
-0.766904	0.395338	-0.821489	0.266383
-0.765765	0.396014	-0.82049	0.264237
-0.764627	0.396656	-0.819491	0.261948
-0.763488	0.397292	-0.818492	0.261103
-0.76235	0.397052	-0.817493	0.260557
-0.761211	0.397881	-0.816494	0.259161
-0.760073	0.39706	-0.815495	0.258417
-0.758934	0.398273	-0.814496	0.258236
-0.757796	0.398756	-0.813497	0.257381
-0.756657	0.39845	-0.812498	0.255564
-0.755519	0.397357	-0.811499	0.253407
-0.75438	0.39836	-0.8105	0.250509
-0.753242	0.398865	-0.809501	0.249283
-0.752103	0.397034	-0.808502	0.249495
-0.750965	0.396759	-0.807503	0.248781
-0.749826	0.396181	-0.806504	0.248468
-0.748688	0.396779	-0.805505	0.247071
-0.747549	0.396265	-0.804506	0.245469
-0.74641	0.396469	-0.803507	0.243083
-0.745272	0.397193	-0.802508	0.241495
-0.744133	0.396027	-0.801509	0.23968
-0.742995	0.395865	-0.80051	0.237804
-0.741856	0.394848	-0.799511	0.238237
-0.740718	0.393901	-0.798512	0.238345
-0.739579	0.393282	-0.797512	0.237921
-0.738441	0.393579	-0.796513	0.236357
-0.737302	0.392661	-0.795514	0.234694
-0.736164	0.391627	-0.794515	0.234601
-0.735025	0.391445	-0.793516	0.233618
-0.733887	0.391259	-0.792517	0.232471
-0.732748	0.391344	-0.791518	0.231204
-0.73161	0.391096	-0.790519	0.230088
-0.730471	0.391295	-0.78952	0.228505
-0.729333	0.39045	-0.788521	0.22823
-0.728194	0.390938	-0.787522	0.227736
-0.727056	0.392076	-0.786523	0.227733
-0.725917	0.392426	-0.785524	0.227966
-0.724779	0.392928	-0.784525	0.227063
-0.72364	0.392495	-0.783526	0.225705
-0.722502	0.392285	-0.782527	0.224845
-0.721363	0.391846	-0.781528	0.223844
-0.720224	0.391093	-0.780529	0.223763
-0.719086	0.392037	-0.77953	0.223711
-0.717947	0.392339	-0.778531	0.223399
-0.716809	0.392118	-0.777532	0.223476
-0.71567	0.393287	-0.776533	0.222644
-0.714532	0.392428	-0.775533	0.222108
-0.713393	0.391834	-0.774534	0.220641
-0.712255	0.391851	-0.773535	0.219268
-0.711116	0.391206	-0.772536	0.218471
-0.709978	0.390704	-0.771537	0.218878
-0.708839	0.389623	-0.770538	0.218597
-0.707701	0.388126	-0.769539	0.216407
-0.706562	0.387145	-0.76854	0.215099
-0.705424	0.386436	-0.767541	0.214527
-0.704285	0.385677	-0.766542	0.2135
-0.703147	0.384848	-0.765543	0.212014
-0.702008	0.384663	-0.764544	0.210755
-0.70087	0.383123	-0.763545	0.208955
-0.699731	0.382459	-0.762546	0.208344
-0.698593	0.38231	-0.761547	0.207617
-0.697454	0.38214	-0.760548	0.206836
-0.696316	0.383066	-0.759549	0.206463
-0.695177	0.382967	-0.75855	0.205844
-0.694038	0.382377	-0.757551	0.205559
-0.6929	0.381679	-0.756552	0.205202
-0.691761	0.382305	-0.755553	0.203055
-0.690623	0.382649	-0.754554	0.200932
-0.689484	0.383299	-0.753555	0.199802
-0.688346	0.382685	-0.752555	0.199004
-0.687207	0.381701	-0.751556	0.19998
-0.686069	0.382061	-0.750557	0.199704
-0.68493	0.38171	-0.749558	0.198828
-0.683792	0.381573	-0.748559	0.198185
-0.682653	0.3823	-0.74756	0.196003
-0.681515	0.382541	-0.746561	0.194196
-0.680376	0.382122	-0.745562	0.194272
-0.679238	0.382902	-0.744563	0.194796
-0.678099	0.383095	-0.743564	0.1948
-0.676961	0.383246	-0.742565	0.193839
-0.675822	0.383376	-0.741566	0.192953
-0.674684	0.382776	-0.740567	0.192267
-0.673545	0.382286	-0.739568	0.192154
-0.672407	0.382464	-0.738569	0.192558
-0.671268	0.381246	-0.73757	0.191935
-0.670129	0.38107	-0.736571	0.19025
-0.668991	0.380469	-0.735572	0.189109
-0.667852	0.380418	-0.734573	0.187705
-0.666714	0.380119	-0.733574	0.186512
-0.665575	0.378937	-0.732575	0.18622
-0.664437	0.377615	-0.731576	0.185853
-0.663298	0.377746	-0.730577	0.185481
-0.66216	0.378952	-0.729577	0.185814
-0.661021	0.379094	-0.728578	0.185716
-0.659883	0.379698	-0.727579	0.184808
-0.658744	0.380113	-0.72658	0.182849
-0.657606	0.379756	-0.725581	0.183025
-0.656467	0.379896	-0.724582	0.183732
-0.655329	0.381697	-0.723583	0.184551
-0.65419	0.381358	-0.722584	0.185781
-0.653052	0.38056	-0.721585	0.185569
-0.651913	0.380279	-0.720586	0.184694
-0.650775	0.380695	-0.719587	0.184289
-0.649636	0.38112	-0.718588	0.183367
-0.648498	0.380547	-0.717589	0.18321
-0.647359	0.380228	-0.71659	0.183525
-0.646221	0.380264	-0.715591	0.183406
-0.645082	0.380456	-0.714592	0.182667
-0.643943	0.380541	-0.713593	0.181188
-0.642805	0.380153	-0.712594	0.179786
-0.641666	0.379762	-0.711595	0.179697
-0.640528	0.379985	-0.710596	0.179788
-0.639389	0.38089	-0.709597	0.180183
-0.638251	0.380952	-0.708598	0.17962
-0.637112	0.381531	-0.707599	0.178415
-0.635974	0.381246	-0.706599	0.177112
-0.634835	0.381969	-0.7056	0.176546
-0.633697	0.382324	-0.704601	0.175383
-0.632558	0.383765	-0.703602	0.174248
-0.63142	0.38459	-0.702603	0.174265
-0.630281	0.38385	-0.701604	0.174335
-0.629143	0.383568	-0.700605	0.17264
-0.628004	0.383292	-0.699606	0.172473
-0.626866	0.383178	-0.698607	0.17136
-0.625727	0.38276	-0.697608	0.170299
-0.624589	0.381761	-0.696609	0.170961
-0.62345	0.382459	-0.69561	0.170588
-0.622312	0.383276	-0.694611	0.169619
-0.621173	0.384307	-0.693612	0.169667
-0.620035	0.384577	-0.692613	0.169707
-0.618896	0.385016	-0.691614	0.169396
-0.617757	0.386268	-0.690615	0.169402
-0.616619	0.386267	-0.689616	0.169224
-0.61548	0.387003	-0.688617	0.169182
-0.614342	0.387639	-0.687618	0.168985
-0.613203	0.387224	-0.686619	0.168886
-0.612065	0.386044	-0.68562	0.168645
-0.610926	0.386284	-0.68462	0.168451
-0.609788	0.384737	-0.683621	0.168491
-0.608649	0.383484	-0.682622	0.168456
-0.607511	0.38234	-0.681623	0.169037
-0.606372	0.381636	-0.680624	0.16983
-0.605234	0.380818	-0.679625	0.171194
-0.604095	0.381127	-0.678626	0.172499
-0.602957	0.380477	-0.677627	0.172725
-0.601818	0.379839	-0.676628	0.17252
-0.60068	0.379524	-0.675629	0.173025
-0.599541	0.379697	-0.67463	0.172011
-0.598403	0.378336	-0.673631	0.171423
-0.597264	0.378683	-0.672632	0.171452
-0.596126	0.379155	-0.671633	0.170962
-0.594987	0.37787	-0.670634	0.170174
-0.593849	0.376657	-0.669635	0.17058
-0.59271	0.375711	-0.668636	0.170305
-0.591571	0.37545	-0.667637	0.168719
-0.590433	0.373772	-0.666638	0.167606
-0.589294	0.373054	-0.665639	0.167111
-0.588156	0.373533	-0.66464	0.167223
-0.587017	0.373435	-0.663641	0.166905
-0.585879	0.373027	-0.662642	0.167621
-0.58474	0.373422	-0.661642	0.167976
-0.583602	0.374572	-0.660643	0.167958
-0.582463	0.374875	-0.659644	0.167289
-0.581325	0.37435	-0.658645	0.166547
-0.580186	0.375239	-0.657646	0.167204
-0.579048	0.374547	-0.656647	0.166724
-0.577909	0.374848	-0.655648	0.165568
-0.576771	0.375227	-0.654649	0.164175
-0.575632	0.375779	-0.65365	0.163623
-0.574494	0.376849	-0.652651	0.163026
-0.573355	0.377597	-0.651652	0.162249
-0.572217	0.377204	-0.650653	0.16174
-0.571078	0.375864	-0.649654	0.161336
-0.56994	0.376289	-0.648655	0.161122
-0.568801	0.377811	-0.647656	0.160963
-0.567662	0.378319	-0.646657	0.160771
-0.566524	0.378349	-0.645658	0.161957
-0.565385	0.378689	-0.644659	0.162227
-0.564247	0.378399	-0.64366	0.16224
-0.563108	0.377586	-0.642661	0.163206
-0.56197	0.376436	-0.641662	0.163844
-0.560831	0.376132	-0.640663	0.163793
-0.559693	0.376413	-0.639664	0.164149
-0.558554	0.375449	-0.638664	0.165039
-0.557416	0.374383	-0.637665	0.165521
-0.556277	0.375767	-0.636666	0.166127
-0.555139	0.373839	-0.635667	0.166337
-0.554	0.374351	-0.634668	0.167137
-0.552862	0.375028	-0.633669	0.168347
-0.551723	0.375593	-0.63267	0.16737
-0.550585	0.375232	-0.631671	0.166585
-0.549446	0.374155	-0.630672	0.167069
-0.548308	0.374985	-0.629673	0.167586
-0.547169	0.374873	-0.628674	0.167627
-0.546031	0.375352	-0.627675	0.168081
-0.544892	0.374334	-0.626676	0.169304
-0.543754	0.37335	-0.625677	0.169962
-0.542615	0.373438	-0.624678	0.170778
-0.541476	0.372937	-0.623679	0.171274
-0.540338	0.372328	-0.62268	0.170821
-0.539199	0.372348	-0.621681	0.170338
-0.538061	0.372583	-0.620682	0.169945
-0.536922	0.37345	-0.619683	0.169757
-0.535784	0.373209	-0.618684	0.169434
-0.534645	0.372572	-0.617685	0.169062
-0.533507	0.371854	-0.616686	0.169237
-0.532368	0.372133	-0.615687	0.169943
-0.53123	0.370518	-0.614687	0.169717
-0.530091	0.371934	-0.613688	0.169102
-0.528953	0.371609	-0.612689	0.168647
-0.527814	0.371358	-0.61169	0.16776
-0.526676	0.371233	-0.610691	0.168285
-0.525537	0.37195	-0.609692	0.168327
-0.524399	0.372374	-0.608693	0.167904
-0.52326	0.371149	-0.607694	0.168622
-0.522122	0.369615	-0.606695	0.169322
-0.520983	0.369105	-0.605696	0.169384
-0.519845	0.369406	-0.604697	0.168964
-0.518706	0.370429	-0.603698	0.168713
-0.517568	0.370298	-0.602699	0.168652
-0.516429	0.370537	-0.6017	0.168528
-0.51529	0.369823	-0.600701	0.168644
-0.514152	0.37035	-0.599702	0.169085
-0.513013	0.370431	-0.598703	0.169202
-0.511875	0.370629	-0.597704	0.169688
-0.510736	0.371342	-0.596705	0.170763
-0.509598	0.372206	-0.595706	0.17081
-0.508459	0.372419	-0.594707	0.169761
-0.507321	0.371389	-0.593708	0.170048
-0.506182	0.372337	-0.592709	0.170449
-0.505044	0.372486	-0.591709	0.170398
-0.503905	0.372774	-0.59071	0.170715
-0.502767	0.371999	-0.589711	0.171229
-0.501628	0.371108	-0.588712	0.171783
-0.50049	0.370003	-0.587713	0.171831
-0.499351	0.370464	-0.586714	0.172142
-0.498213	0.3703	-0.585715	0.170904
-0.497074	0.370899	-0.584716	0.169991
-0.495936	0.371355	-0.583717	0.169978
-0.494797	0.3713	-0.582718	0.169914
-0.493659	0.369983	-0.581719	0.170231
-0.49252	0.369238	-0.58072	0.170943
-0.491382	0.369296	-0.579721	0.171934
-0.490243	0.369553	-0.578722	0.172087
-0.489104	0.368185	-0.577723	0.171614
-0.487966	0.368362	-0.576724	0.171814
-0.486827	0.368591	-0.575725	0.171951
-0.485689	0.369128	-0.574726	0.171276
-0.48455	0.368947	-0.573727	0.171214
-0.483412	0.368473	-0.572728	0.171382
-0.482273	0.368557	-0.571729	0.17046
-0.481135	0.367417	-0.57073	0.169817
-0.479996	0.36702	-0.569731	0.17079
-0.478858	0.367108	-0.568731	0.17149
-0.477719	0.367675	-0.567732	0.171644
-0.476581	0.368289	-0.566733	0.172039
-0.475442	0.368176	-0.565734	0.171429
-0.474304	0.366688	-0.564735	0.171089
-0.473165	0.366871	-0.563736	0.17099
-0.472027	0.367459	-0.562737	0.170612
-0.470888	0.367458	-0.561738	0.170028
-0.46975	0.367923	-0.560739	0.1702
-0.468611	0.368718	-0.55974	0.169957
-0.467473	0.368935	-0.558741	0.169607
-0.466334	0.368633	-0.557742	0.169702
-0.465196	0.368669	-0.556743	0.169238
-0.464057	0.368902	-0.555744	0.168628
-0.462918	0.368671	-0.554745	0.167269
-0.46178	0.36778	-0.553746	0.166339
-0.460641	0.366796	-0.552747	0.166104
-0.459503	0.367007	-0.551748	0.165525
-0.458364	0.367225	-0.550749	0.165434
-0.457226	0.367456	-0.54975	0.165959
-0.456087	0.367595	-0.548751	0.165953
-0.454949	0.366624	-0.547752	0.16588
-0.45381	0.365712	-0.546753	0.166687
-0.452672	0.365581	-0.545753	0.167805
-0.451533	0.365372	-0.544754	0.167147
-0.450395	0.365443	-0.543755	0.166152
-0.449256	0.365836	-0.542756	0.165988
-0.448118	0.365804	-0.541757	0.165695
-0.446979	0.36513	-0.540758	0.165614
-0.445841	0.363703	-0.539759	0.165197
-0.444702	0.363328	-0.53876	0.165002
-0.443564	0.36335	-0.537761	0.16544
-0.442425	0.362603	-0.536762	0.166617
-0.441287	0.361537	-0.535763	0.167342
-0.440148	0.361764	-0.534764	0.168181
-0.439009	0.361243	-0.533765	0.169107
-0.437871	0.360331	-0.532766	0.169877
-0.436732	0.360041	-0.531767	0.171033
-0.435594	0.359585	-0.530768	0.172121
-0.434455	0.358944	-0.529769	0.173852
-0.433317	0.359364	-0.52877	0.175876
-0.432178	0.359422	-0.527771	0.177058
-0.43104	0.35896	-0.526772	0.177289
-0.429901	0.358973	-0.525773	0.177715
-0.428763	0.359376	-0.524774	0.178804
-0.427624	0.359134	-0.523775	0.179426
-0.426486	0.358616	-0.522775	0.179819
-0.425347	0.358367	-0.521776	0.179487
-0.424209	0.358346	-0.520777	0.178563
-0.42307	0.358745	-0.519778	0.179689
-0.421932	0.359248	-0.518779	0.181432
-0.420793	0.359916	-0.51778	0.182321
-0.419655	0.360429	-0.516781	0.183422
-0.418516	0.360069	-0.515782	0.184215
-0.417378	0.360002	-0.514783	0.184495
-0.416239	0.360513	-0.513784	0.184136
-0.415101	0.360513	-0.512785	0.183807
-0.413962	0.361852	-0.511786	0.183577
-0.412823	0.362925	-0.510787	0.183704
-0.411685	0.363158	-0.509788	0.183663
-0.410546	0.362197	-0.508789	0.182942
-0.409408	0.361961	-0.50779	0.182013
-0.408269	0.361642	-0.506791	0.181834
-0.407131	0.361291	-0.505792	0.181893
-0.405992	0.361649	-0.504793	0.181507
-0.404854	0.361441	-0.503794	0.180884
-0.403715	0.360754	-0.502795	0.179897
-0.402577	0.360411	-0.501796	0.179036
-0.401438	0.360409	-0.500796	0.178343
-0.4003	0.361027	-0.499797	0.177284
-0.399161	0.361016	-0.498798	0.17643
-0.398023	0.360666	-0.497799	0.17589
-0.396884	0.360247	-0.4968	0.176443
-0.395746	0.359778	-0.495801	0.177682
-0.394607	0.358772	-0.494802	0.177589
-0.393469	0.358534	-0.493803	0.176475
-0.39233	0.35899	-0.492804	0.175406
-0.391192	0.357853	-0.491805	0.174457
-0.390053	0.356426	-0.490806	0.173966
-0.388915	0.355763	-0.489807	0.174167
-0.387776	0.355476	-0.488808	0.17474
-0.386637	0.355633	-0.487809	0.174826
-0.385499	0.356704	-0.48681	0.174599
-0.38436	0.357598	-0.485811	0.174502
-0.383222	0.356696	-0.484812	0.174444
-0.382083	0.356014	-0.483813	0.174551
-0.380945	0.355686	-0.482814	0.175086
-0.379806	0.355981	-0.481815	0.174695
-0.378668	0.355164	-0.480816	0.174781
-0.377529	0.35415	-0.479817	0.174945
-0.376391	0.353926	-0.478818	0.17459
-0.375252	0.353364	-0.477818	0.175611
-0.374114	0.352225	-0.476819	0.177228
-0.372975	0.350476	-0.47582	0.177236
-0.371837	0.349464	-0.474821	0.176828
-0.370698	0.349419	-0.473822	0.176783
-0.36956	0.34919	-0.472823	0.176677
-0.368421	0.348752	-0.471824	0.176122
-0.367283	0.348021	-0.470825	0.175139
-0.366144	0.350002	-0.469826	0.174517
-0.365006	0.351065	-0.468827	0.174309
-0.363867	0.350063	-0.467828	0.174632
-0.362729	0.348826	-0.466829	0.175638
-0.36159	0.348226	-0.46583	0.176648
-0.360451	0.348669	-0.464831	0.176921
-0.359313	0.348263	-0.463832	0.177058
-0.358174	0.348924	-0.462833	0.177094
-0.357036	0.348811	-0.461834	0.177602
-0.355897	0.348856	-0.460835	0.177948
-0.354759	0.347481	-0.459836	0.177729
-0.35362	0.346806	-0.458837	0.177459
-0.352482	0.347217	-0.457838	0.177362
-0.351343	0.346816	-0.456839	0.177294
-0.350205	0.346648	-0.45584	0.176892
-0.349066	0.346798	-0.45484	0.17723
-0.347928	0.347065	-0.453841	0.177786
-0.346789	0.347065	-0.452842	0.17703
-0.345651	0.346277	-0.451843	0.175867
-0.344512	0.345311	-0.450844	0.176071
-0.343374	0.345153	-0.449845	0.176125
-0.342235	0.345812	-0.448846	0.176047
-0.341097	0.344551	-0.447847	0.177152
-0.339958	0.344445	-0.446848	0.177688
-0.33882	0.344465	-0.445849	0.178336
-0.337681	0.344579	-0.44485	0.17939
-0.336542	0.344497	-0.443851	0.179747
-0.335404	0.342352	-0.442852	0.17981
-0.334265	0.340838	-0.441853	0.178407
-0.333127	0.341665	-0.440854	0.177095
-0.331988	0.342637	-0.439855	0.177242
-0.33085	0.342297	-0.438856	0.177248
-0.329711	0.342706	-0.437857	0.177493
-0.328573	0.343594	-0.436858	0.177251
-0.327434	0.343224	-0.435859	0.176672
-0.326296	0.342537	-0.43486	0.176989
-0.325157	0.342469	-0.433861	0.177378
-0.324019	0.342463	-0.432862	0.17707
-0.32288	0.34231	-0.431862	0.177241
-0.321742	0.342575	-0.430863	0.177244
-0.320603	0.342723	-0.429864	0.177188
-0.319465	0.34232	-0.428865	0.177782
-0.318326	0.340585	-0.427866	0.178041
-0.317188	0.338773	-0.426867	0.178644
-0.316049	0.339387	-0.425868	0.178996
-0.314911	0.339178	-0.424869	0.179347
-0.313772	0.340009	-0.42387	0.179228
-0.312634	0.340673	-0.422871	0.178666
-0.311495	0.340346	-0.421872	0.178985
-0.310356	0.34077	-0.420873	0.178749
-0.309218	0.33986	-0.419874	0.177513
-0.308079	0.338331	-0.418875	0.177742
-0.306941	0.3382	-0.417876	0.177577
-0.305802	0.337968	-0.416877	0.1782
-0.304664	0.337662	-0.415878	0.178482
-0.303525	0.337257	-0.414879	0.177953
-0.302387	0.33666	-0.41388	0.17807
-0.301248	0.33722	-0.412881	0.178355
-0.30011	0.335812	-0.411882	0.178748
-0.298971	0.335534	-0.410883	0.178761
-0.297833	0.33551	-0.409884	0.178798
-0.296694	0.334965	-0.408884	0.179102
-0.295556	0.334531	-0.407885	0.179057
-0.294417	0.335054	-0.406886	0.178229
-0.293279	0.335827	-0.405887	0.177482
-0.29214	0.335685	-0.404888	0.177391
-0.291002	0.334598	-0.403889	0.177247
-0.289863	0.333811	-0.40289	0.177662
-0.288725	0.331776	-0.401891	0.17708
-0.287586	0.331093	-0.400892	0.176296
-0.286448	0.331384	-0.399893	0.175793
-0.285309	0.332111	-0.398894	0.176453
-0.284171	0.333918	-0.397895	0.176897
-0.283032	0.334056	-0.396896	0.176093
-0.281893	0.333136	-0.395897	0.175368
-0.280755	0.332943	-0.394898	0.174831
-0.279616	0.333399	-0.393899	0.174497
-0.278478	0.334075	-0.3929	0.174793
-0.277339	0.335146	-0.391901	0.174759
-0.276201	0.334745	-0.390902	0.175048
-0.275062	0.334483	-0.389903	0.174944
-0.273924	0.334075	-0.388904	0.174657
-0.272785	0.333233	-0.387905	0.175111
-0.271647	0.333468	-0.386906	0.175239
-0.270508	0.333391	-0.385906	0.176168
-0.26937	0.332613	-0.384907	0.176301
-0.268231	0.332672	-0.383908	0.176548
-0.267093	0.333904	-0.382909	0.177451
-0.265954	0.334277	-0.38191	0.17857
-0.264816	0.334992	-0.380911	0.180129
-0.263677	0.335165	-0.379912	0.179346
-0.262539	0.333785	-0.378913	0.177276
-0.2614	0.332696	-0.377914	0.175888
-0.260262	0.331511	-0.376915	0.176026
-0.259123	0.329421	-0.375916	0.17587
-0.257984	0.329669	-0.374917	0.175188
-0.256846	0.328424	-0.373918	0.174994
-0.255707	0.328203	-0.372919	0.174787
-0.254569	0.328315	-0.37192	0.174716
-0.25343	0.327084	-0.370921	0.175655
-0.252292	0.325771	-0.369922	0.176765
-0.251153	0.325269	-0.368923	0.177001
-0.250015	0.326021	-0.367924	0.177138
-0.248876	0.325914	-0.366925	0.17659
-0.247738	0.326075	-0.365926	0.176907
-0.246599	0.325668	-0.364927	0.17779
-0.245461	0.325715	-0.363928	0.178487
-0.244322	0.325651	-0.362929	0.177509
-0.243184	0.324931	-0.361929	0.176474
-0.242045	0.324927	-0.36093	0.174909
-0.240907	0.323812	-0.359931	0.173922
-0.239768	0.322452	-0.358932	0.173471
-0.23863	0.322579	-0.357933	0.172746
-0.237491	0.322223	-0.356934	0.172419
-0.236353	0.322029	-0.355935	0.172272
-0.235214	0.322254	-0.354936	0.172883
-0.234075	0.322311	-0.353937	0.173551
-0.232937	0.322354	-0.352938	0.175375
-0.231798	0.323295	-0.351939	0.176677
-0.23066	0.322795	-0.35094	0.177329
-0.229521	0.322019	-0.349941	0.178619
-0.228383	0.322108	-0.348942	0.178917
-0.227244	0.322061	-0.347943	0.178279
-0.226106	0.321335	-0.346944	0.178643
-0.224967	0.320246	-0.345945	0.178826
-0.223829	0.319929	-0.344946	0.178792
-0.22269	0.319914	-0.343947	0.178753
-0.221552	0.320058	-0.342948	0.178598
-0.220413	0.320684	-0.341949	0.179824
-0.219275	0.323365	-0.34095	0.179494
-0.218136	0.324621	-0.339951	0.178492
-0.216998	0.322646	-0.338951	0.177846
-0.215859	0.322527	-0.337952	0.177834
-0.214721	0.323606	-0.336953	0.178322
-0.213582	0.323717	-0.335954	0.179233
-0.212444	0.323993	-0.334955	0.179684
-0.211305	0.323724	-0.333956	0.180263
-0.210167	0.323069	-0.332957	0.18049
-0.209028	0.323243	-0.331958	0.181099
-0.20789	0.322432	-0.330959	0.180585
-0.206751	0.322027	-0.32996	0.180412
-0.205612	0.322429	-0.328961	0.181848
-0.204474	0.321949	-0.327962	0.181409
-0.203335	0.321881	-0.326963	0.180508
-0.202197	0.321974	-0.325964	0.180543
-0.201058	0.321902	-0.324965	0.180555
-0.19992	0.323448	-0.323966	0.181197
-0.198781	0.323892	-0.322967	0.181704
-0.197643	0.323134	-0.321968	0.181858
-0.196504	0.321776	-0.320969	0.182032
-0.195366	0.320164	-0.31997	0.182964
-0.194227	0.316924	-0.318971	0.183865
-0.193089	0.315188	-0.317972	0.183987
-0.19195	0.314428	-0.316972	0.182789
-0.190812	0.313848	-0.315973	0.182774
-0.189673	0.313439	-0.314974	0.183989
-0.188535	0.313121	-0.313975	0.184392
-0.187396	0.313297	-0.312976	0.184774
-0.186258	0.312415	-0.311977	0.18551
-0.185119	0.312722	-0.310978	0.185397
-0.183981	0.312808	-0.309979	0.185581
-0.182842	0.313174	-0.30898	0.185707
-0.181703	0.312717	-0.307981	0.185614
-0.180565	0.312182	-0.306982	0.18474
-0.179426	0.312154	-0.305983	0.1835
-0.178288	0.311594	-0.304984	0.183119
-0.177149	0.311357	-0.303985	0.182935
-0.176011	0.311935	-0.302986	0.182747
-0.174872	0.311289	-0.301987	0.183038
-0.173734	0.311135	-0.300988	0.183607
-0.172595	0.311195	-0.299989	0.183781
-0.171457	0.311964	-0.29899	0.183485
-0.170318	0.313508	-0.297991	0.183306
-0.16918	0.313497	-0.296992	0.182654
-0.168041	0.312413	-0.295993	0.181791
-0.166903	0.312984	-0.294994	0.180298
-0.165764	0.313179	-0.293994	0.17869
-0.164626	0.312114	-0.292995	0.178353
-0.163487	0.311398	-0.291996	0.179018
-0.162349	0.311872	-0.290997	0.178643
-0.16121	0.311716	-0.289998	0.177984
-0.160072	0.309834	-0.288999	0.178214
-0.158933	0.30866	-0.288	0.177831
-0.157794	0.307623	-0.287001	0.177476
-0.156656	0.308549	-0.286002	0.177728
-0.155517	0.308101	-0.285003	0.178543
-0.154379	0.308874	-0.284004	0.178484
-0.15324	0.308244	-0.283005	0.177823
-0.152102	0.308018	-0.282006	0.177803
-0.150963	0.307688	-0.281007	0.178518
-0.149825	0.307502	-0.280008	0.178373
-0.148686	0.30722	-0.279009	0.177478
-0.147548	0.307739	-0.27801	0.177691
-0.146409	0.306627	-0.277011	0.177354
-0.145271	0.305121	-0.276012	0.176741
-0.144132	0.30645	-0.275013	0.176379
-0.142994	0.308027	-0.274014	0.175977
-0.141855	0.308585	-0.273015	0.176603
-0.140717	0.308732	-0.272016	0.177569
-0.139578	0.308623	-0.271016	0.177999
-0.13844	0.308908	-0.270017	0.179471
-0.137301	0.307112	-0.269018	0.180829
-0.136163	0.307948	-0.268019	0.181071
-0.135024	0.309401	-0.26702	0.181089
-0.133886	0.309868	-0.266021	0.181884
-0.132747	0.310415	-0.265022	0.182458
-0.131608	0.308776	-0.264023	0.182883
-0.13047	0.308495	-0.263024	0.183548
-0.129331	0.306952	-0.262025	0.183399
-0.128193	0.307483	-0.261026	0.181675
-0.127054	0.30741	-0.260027	0.180786
-0.125916	0.306801	-0.259028	0.179984
-0.124777	0.305931	-0.258029	0.180314
-0.123639	0.304672	-0.25703	0.179763
-0.1225	0.303659	-0.256031	0.179028
-0.121362	0.303614	-0.255032	0.179931
-0.120223	0.304062	-0.254033	0.179968
-0.119085	0.304528	-0.253034	0.179433
-0.117946	0.30412	-0.252035	0.180114
-0.116808	0.303995	-0.251036	0.180122
-0.115669	0.303742	-0.250037	0.180487
-0.114531	0.304602	-0.249038	0.181056
-0.113392	0.305329	-0.248038	0.180016
-0.112254	0.306483	-0.247039	0.178893
-0.111115	0.305869	-0.24604	0.178938
-0.109977	0.305068	-0.245041	0.176872
-0.108838	0.30456	-0.244042	0.175795
-0.1077	0.303168	-0.243043	0.174977
-0.106561	0.303442	-0.242044	0.175704
-0.105422	0.302289	-0.241045	0.17614
-0.104284	0.302378	-0.240046	0.176122
-0.103145	0.301535	-0.239047	0.175068
-0.102007	0.30136	-0.238048	0.173918
-0.100868	0.301138	-0.237049	0.173914
-0.09973	0.300982	-0.23605	0.175114
-0.098591	0.301507	-0.235051	0.175126
-0.097453	0.302579	-0.234052	0.174708
-0.096314	0.303857	-0.233053	0.17506
-0.095176	0.302756	-0.232054	0.175751
-0.094037	0.301337	-0.231055	0.176588
-0.092899	0.300945	-0.230056	0.176184
-0.09176	0.300107	-0.229057	0.175685
-0.090622	0.299591	-0.228058	0.175934
-0.089483	0.299267	-0.227059	0.175101
-0.088345	0.298656	-0.226059	0.175986
-0.087206	0.29796	-0.22506	0.176076
-0.086068	0.297704	-0.224061	0.175558
-0.084929	0.296727	-0.223062	0.17549
-0.083791	0.2959	-0.222063	0.17586
-0.082652	0.296255	-0.221064	0.17629
-0.081514	0.295527	-0.220065	0.177239
-0.080375	0.29538	-0.219066	0.178116
-0.079237	0.294668	-0.218067	0.179893
-0.078098	0.295103	-0.217068	0.179909
-0.076959	0.294818	-0.216069	0.17927
-0.075821	0.294432	-0.21507	0.178742
-0.074682	0.294487	-0.214071	0.178492
-0.073544	0.294083	-0.213072	0.179296
-0.072405	0.29291	-0.212073	0.179185
-0.071267	0.291663	-0.211074	0.179746
-0.070128	0.290866	-0.210075	0.180218
-0.06899	0.289775	-0.209076	0.181201
-0.067851	0.290145	-0.208077	0.181214
-0.066713	0.290222	-0.207078	0.181527
-0.065574	0.290622	-0.206079	0.181417
-0.064436	0.289898	-0.20508	0.18162
-0.063297	0.289639	-0.204081	0.182887
-0.062159	0.290091	-0.203081	0.18364
-0.06102	0.290155	-0.202083	0.183668
-0.059882	0.29129	-0.201083	0.182936
-0.058743	0.292285	-0.200084	0.183137
-0.057605	0.291968	-0.199085	0.183524
-0.056466	0.291425	-0.198086	0.183798
-0.055328	0.29274	-0.197087	0.183922
-0.054189	0.293403	-0.196088	0.182762
-0.053051	0.293607	-0.195089	0.182067
-0.051912	0.294008	-0.19409	0.181084
-0.050773	0.294685	-0.193091	0.179369
-0.049635	0.29487	-0.192092	0.178878
-0.048496	0.295533	-0.191093	0.179688
-0.047358	0.295446	-0.190094	0.179664
-0.046219	0.295933	-0.189095	0.180257
-0.045081	0.29711	-0.188096	0.180589
-0.043942	0.298423	-0.187097	0.181661
-0.042804	0.298421	-0.186098	0.181773
-0.041665	0.298136	-0.185099	0.181051
-0.040527	0.297929	-0.1841	0.181173
-0.039388	0.298405	-0.183101	0.181619
-0.03825	0.297525	-0.182102	0.182134
-0.037111	0.297434	-0.181103	0.182875
-0.035973	0.298794	-0.180104	0.182307
-0.034834	0.298707	-0.179104	0.181946
-0.033696	0.29786	-0.178105	0.181011
-0.032557	0.297813	-0.177106	0.181436
-0.031419	0.298118	-0.176107	0.181171
-0.03028	0.29798	-0.175108	0.1802
-0.029142	0.296543	-0.174109	0.180367
-0.028003	0.296414	-0.17311	0.179969
-0.026865	0.295485	-0.172111	0.179515
-0.025726	0.294506	-0.171112	0.181179
-0.024587	0.294249	-0.170113	0.180861
-0.023449	0.294097	-0.169114	0.181041
-0.02231	0.29343	-0.168115	0.181955
-0.021172	0.293175	-0.167116	0.181294
-0.020033	0.292336	-0.166117	0.180523
-0.018895	0.291954	-0.165118	0.180607
-0.017756	0.291221	-0.164119	0.180646
-0.016618	0.291096	-0.16312	0.180047
-0.015479	0.29022	-0.162121	0.179655
-0.014341	0.288355	-0.161122	0.17942
-0.013202	0.287321	-0.160123	0.179874
-0.012064	0.286706	-0.159124	0.17949
-0.010925	0.179226	-0.158125	0.178472
-0.009787	0.000146	-0.157125	0.177817
-0.008648	-0.000545	-0.156126	0.177259
-0.00751	-4.9e-05	-0.155127	0.178941
-0.006371	0.00021	-0.154128	0.178615
-0.005233	0.000189	-0.153129	0.178428
-0.004094	0.000745	-0.15213	0.179027
-0.002956	0.000461	-0.151131	0.179379
-0.001817	0.001193	-0.150132	0.180269
-0.000678	-0.000416	-0.149133	0.180034
0.00046	-0.000891	-0.148134	0.180816
0.001599	-0.00105	-0.147135	0.181084
0.002737	-0.000522	-0.146136	0.180019
0.003876	-0.001111	-0.145137	0.182305
0.005014	-0.002151	-0.144138	0.182924
0.006153	-0.001617	-0.143139	0.182513
0.007291	-0.00112	-0.14214	0.18185
0.00843	-0.000318	-0.141141	0.18135
0.009568	0.001392	-0.140142	0.181085
0.010707	0.003549	-0.139143	0.180411
0.011845	0.004888	-0.138144	0.180517
0.012984	0.006032	-0.137145	0.179493
0.014122	0.005509	-0.136146	0.178404
0.015261	0.007878	-0.135146	0.178169
0.016399	0.009557	-0.134148	0.178235
0.017538	0.010771	-0.133148	0.178973
0.018676	0.011853	-0.132149	0.179582
0.019815	0.012891	-0.13115	0.179041
0.020953	0.013256	-0.130151	0.177248
0.022092	0.013977	-0.129152	0.176524
0.023231	0.014521	-0.128153	0.176645
0.024369	0.014974	-0.127154	0.175039
0.025508	0.01631	-0.126155	0.17391
0.026646	0.017889	-0.125156	0.173119
0.027785	0.017665	-0.124157	0.172937
0.028923	0.019098	-0.123158	0.172677
0.030062	0.019619	-0.122159	0.173279
0.0312	0.01904	-0.12116	0.172722
0.032339	0.019377	-0.120161	0.172142
0.033477	0.020328	-0.119162	0.172807
0.034616	0.020334	-0.118163	0.173278
0.035754	0.021159	-0.117164	0.175488
0.036893	0.022241	-0.116165	0.175201
0.038031	0.024047	-0.115166	0.175465
0.03917	0.025363	-0.114167	0.176316
0.040308	0.025506	-0.113168	0.176156
0.041447	0.025702	-0.112169	0.176951
0.042585	0.026235	-0.111169	0.177566
0.043724	0.02733	-0.11017	0.178125
0.044862	0.028063	-0.109171	0.177517
0.046001	0.029654	-0.108172	0.178092
0.04714	0.030168	-0.107173	0.177598
0.048278	0.029747	-0.106174	0.177659
0.049417	0.031024	-0.105175	0.178398
0.050555	0.030633	-0.104176	0.17911
0.051694	0.029241	-0.103177	0.178854
0.052832	0.028349	-0.102178	0.179721
0.053971	0.027339	-0.101179	0.180699
0.055109	0.026991	-0.10018	0.181486
0.056248	0.027189	-0.099181	0.180353
0.057386	0.027724	-0.098182	0.180168
0.058525	0.026669	-0.097183	0.180186
0.059663	0.026127	-0.096184	0.180625
0.060802	0.024346	-0.095185	0.179287
0.06194	0.022173	-0.094186	0.178147
0.063079	0.01903	-0.093187	0.177449
0.064217	0.018585	-0.092188	0.17565
0.065356	0.018237	-0.091189	0.175903
0.066494	0.018607	-0.09019	0.175564
0.067633	0.017917	-0.089191	0.174804
0.068771	0.016243	-0.088192	0.17526
0.06991	0.013952	-0.087192	0.175754
0.071048	0.011363	-0.086193	0.175624
0.072187	0.00978	-0.085194	0.175451
0.073326	0.008768	-0.084195	0.175349
0.074464	0.007468	-0.083196	0.174379
0.075603	0.005504	-0.082197	0.17381
0.076741	0.004171	-0.081198	0.173766
0.07788	0.004198	-0.080199	0.173195
0.079018	0.004044	-0.0792	0.172897
0.080157	0.00346	-0.078201	0.173292
0.081295	0.002846	-0.077202	0.174643
0.082434	0.001478	-0.076203	0.176106
0.083572	0.000105	-0.075204	0.176325
0.084711	-0.001478	-0.074205	0.177874
0.085849	-0.002349	-0.073206	0.178381
0.086988	-0.003149	-0.072207	0.178375
0.088126	-0.003454	-0.071208	0.177963
0.089265	-0.004253	-0.070209	0.178931
0.090403	-0.006522	-0.06921	0.178213
0.091542	-0.00901	-0.068211	0.178187
0.09268	-0.010669	-0.067212	0.178022
0.093819	-0.012831	-0.066213	0.177783
0.094957	-0.012898	-0.065213	0.178362
0.096096	-0.014016	-0.064214	0.17825
0.097234	-0.014315	-0.063215	0.177638
0.098373	-0.014006	-0.062216	0.176922
0.099512	-0.014574	-0.061217	0.176907
0.10065	-0.014311	-0.060218	0.176159
0.101789	-0.01422	-0.059219	0.176528
0.102927	-0.01383	-0.05822	0.176447
0.104066	-0.014484	-0.057221	0.177225
0.105204	-0.014918	-0.056222	0.178889
0.106343	-0.015768	-0.055223	0.178662
0.107481	-0.016506	-0.054224	0.179518
0.10862	-0.01641	-0.053225	0.178989
0.109758	-0.016404	-0.052226	0.177579
0.110897	-0.015657	-0.051227	0.176768
0.112035	-0.016143	-0.050228	0.176102
0.113174	-0.015813	-0.049229	0.176091
0.114312	-0.017424	-0.04823	0.176185
0.115451	-0.018897	-0.047231	0.176566
0.116589	-0.020368	-0.046232	0.177317
0.117728	-0.021642	-0.045233	0.177196
0.118866	-0.0207	-0.044234	0.178481
0.120005	-0.020312	-0.043235	0.17895
0.121143	-0.020435	-0.042235	0.17947
0.122282	-0.020649	-0.041236	0.181211
0.12342	-0.021466	-0.040237	0.182053
0.124559	-0.022245	-0.039238	0.181142
0.125697	-0.023011	-0.038239	0.182051
0.126836	-0.024005	-0.03724	0.182636
0.127975	-0.026586	-0.036241	0.18265
0.129113	-0.027792	-0.035242	0.183714
0.130252	-0.028012	-0.034243	0.183611
0.13139	-0.028599	-0.033244	0.183975
0.132529	-0.028013	-0.032245	0.184655
0.133667	-0.028354	-0.031246	0.183136
0.134806	-0.028828	-0.030247	0.184486
0.135944	-0.030257	-0.029248	0.184499
0.137083	-0.029021	-0.028249	0.185079
0.138221	-0.029693	-0.02725	0.184126
0.13936	-0.029268	-0.026251	0.183505
0.140498	-0.028788	-0.025252	0.183093
0.141637	-0.029256	-0.024253	0.182844
0.142775	-0.029482	-0.023254	0.18178
0.143914	-0.030622	-0.022255	0.180971
0.145052	-0.031616	-0.021256	0.18157
0.146191	-0.030836	-0.020257	0.181002
0.147329	-0.030793	-0.019258	0.179723
0.148468	-0.031425	-0.018258	0.17996
0.149606	-0.031667	-0.017259	0.179665
0.150745	-0.030742	-0.01626	0.17857
0.151883	-0.029337	-0.015261	0.177662
0.153022	-0.028865	-0.014262	0.178417
0.15416	-0.028938	-0.013263	0.177345
0.155299	-0.028958	-0.012264	0.177004
0.156438	-0.029169	-0.011265	0.17321
0.157576	-0.030825	-0.010266	0.00029
0.158715	-0.031235	-0.009267	0.00224
0.159853	-0.03085	-0.008268	0.00186
0.160992	-0.031373	-0.007269	0.001275
0.16213	-0.032396	-0.00627	0.001959
0.163269	-0.031556	-0.005271	0.000252
0.164407	-0.032144	-0.004272	-0.000825
0.165546	-0.031719	-0.003273	-0.000624
0.166684	-0.031472	-0.002274	0.000544
0.167823	-0.031536	-0.001275	0.001671
0.168961	-0.03152	-0.000276	0.001261
0.1701	-0.03144	0.000723	0.001106
0.171238	-0.033016	0.001722	0.001154
0.172377	-0.033985	0.002721	0.000768
0.173515	-0.033621	0.003721	0.000548
0.174654	-0.03345	0.004719	0.000959
0.175792	-0.033098	0.005719	0.000699
0.176931	-0.033619	0.006718	0.000775
0.178069	-0.03359	0.007717	0.00168
0.179208	-0.032799	0.008716	0.001634
0.180347	-0.032352	0.009715	0.002009
0.181485	-0.031776	0.010714	0.002608
0.182624	-0.030115	0.011713	0.002052
0.183762	-0.029655	0.012712	0.00256
0.184901	-0.030514	0.013711	0.002434
0.186039	-0.030487	0.01471	0.001509
0.187178	-0.029959	0.015709	0.001147
0.188316	-0.030994	0.016708	0.001384
0.189455	-0.030385	0.017707	0.000966
0.190593	-0.030812	0.018706	0.000961
0.191732	-0.030402	0.019705	0.001427
0.19287	-0.030517	0.020704	0.001706
0.194009	-0.030934	0.021703	0.001895
0.195147	-0.03053	0.022702	0.000647
0.196286	-0.029679	0.023701	0.00023
0.197424	-0.028902	0.0247	0.00057
0.198563	-0.029127	0.025699	0.000705
0.199701	-0.029014	0.026698	0.000199
0.20084	-0.029977	0.027698	-0.000335
0.201978	-0.030459	0.028697	0.000222
0.203117	-0.030437	0.029696	0.000461
0.204256	-0.030198	0.030695	0.000451
0.205394	-0.031168	0.031694	0.000764
0.206533	-0.031475	0.032693	0.000227
0.207671	-0.032617	0.033692	0.000829
0.20881	-0.033081	0.034691	0.002109
0.209948	-0.032059	0.03569	0.003135
0.211087	-0.031148	0.036689	0.00392
0.212225	-0.031756	0.037688	0.004256
0.213364	-0.032018	0.038687	0.004658
0.214502	-0.031535	0.039686	0.005567
0.215641	-0.031251	0.040685	0.007128
0.216779	-0.03032	0.041684	0.008107
0.217918	-0.029086	0.042683	0.009405
0.219056	-0.028404	0.043682	0.01024
0.220195	-0.028606	0.044681	0.011324
0.221333	-0.028713	0.04568	0.012102
0.222472	-0.029267	0.046679	0.012975
0.22361	-0.029204	0.047678	0.014973
0.224749	-0.029242	0.048677	0.015883
0.225887	-0.029315	0.049677	0.016985
0.227026	-0.027797	0.050676	0.019032
0.228165	-0.026188	0.051675	0.020776
0.229303	-0.02498	0.052674	0.021927
0.230442	-0.023882	0.053673	0.022164
0.23158	-0.023058	0.054672	0.023023
0.232719	-0.021221	0.055671	0.023647
0.233857	-0.02037	0.05667	0.023952
0.234996	-0.019217	0.057669	0.024502
0.236134	-0.018711	0.058668	0.024334
0.237273	-0.017419	0.059667	0.023968
0.238411	-0.015692	0.060666	0.023937
0.23955	-0.014086	0.061665	0.024275
0.240688	-0.011854	0.062664	0.024258
0.241827	-0.010376	0.063663	0.02426
0.242965	-0.008805	0.064662	0.023957
0.244104	-0.006252	0.065661	0.024217
0.245242	-0.00469	0.06666	0.024535
0.246381	-0.002469	0.067659	0.023639
0.247519	0.000301	0.068658	0.023937
0.248658	0.003886	0.069657	0.024432
0.249796	0.006706	0.070656	0.024669
0.250935	0.009811	0.071656	0.024762
0.252073	0.011396	0.072654	0.024162
0.253212	0.013674	0.073654	0.023846
0.254351	0.015338	0.074653	0.024227
0.255489	0.017471	0.075652	0.023103
0.256628	0.019174	0.076651	0.021355
0.257766	0.020415	0.07765	0.019971
0.258905	0.022863	0.078649	0.019577
0.260043	0.023865	0.079648	0.01901
0.261182	0.026471	0.080647	0.0186
0.26232	0.02967	0.081646	0.018075
0.263459	0.032158	0.082645	0.017638
0.264597	0.033906	0.083644	0.017645
0.265736	0.03606	0.084643	0.017168
0.266874	0.038308	0.085642	0.016381
0.268013	0.040492	0.086641	0.015997
0.269151	0.041715	0.08764	0.015775
0.27029	0.044205	0.088639	0.016149
0.271428	0.045714	0.089638	0.015868
0.272567	0.048401	0.090637	0.014629
0.273705	0.050605	0.091636	0.013856
0.274844	0.052471	0.092635	0.014403
0.275982	0.052973	0.093634	0.014097
0.277121	0.05441	0.094633	0.012995
0.27826	0.055644	0.095633	0.012015
0.279398	0.056521	0.096632	0.011421
0.280537	0.058207	0.097631	0.010975
0.281675	0.059654	0.09863	0.009792
0.282814	0.061163	0.099629	0.008069
0.283952	0.062632	0.100628	0.008157
0.285091	0.064827	0.101627	0.009865
0.286229	0.064781	0.102626	0.011446
0.287368	0.063495	0.103625	0.012217
0.288506	0.062395	0.104624	0.012926
0.289645	0.062184	0.105623	0.013692
0.290783	0.062992	0.106622	0.014847
0.291922	0.061867	0.107621	0.015367
0.29306	0.061274	0.10862	0.015454
0.294199	0.061618	0.109619	0.016
0.295337	0.06076	0.110618	0.016472
0.296476	0.060774	0.111617	0.016792
0.297614	0.058968	0.112616	0.017062
0.298753	0.057058	0.113615	0.016834
0.299891	0.056178	0.114614	0.016947
0.30103	0.05497	0.115613	0.017819
0.302168	0.054568	0.116612	0.018323
0.303307	0.053102	0.117612	0.017727
0.304446	0.052806	0.118611	0.017909
0.305584	0.052357	0.11961	0.018492
0.306723	0.055159	0.120609	0.018605
0.307861	0.059965	0.121608	0.018772
0.309	0.065787	0.122607	0.019572
0.310138	0.067981	0.123606	0.021016
0.311277	0.071171	0.124605	0.021548
0.312415	0.073473	0.125604	0.021925
0.313554	0.074621	0.126603	0.022304
0.314692	0.074365	0.127602	0.022568
0.315831	0.0722	0.128601	0.022326
0.316969	0.07162	0.1296	0.021848
0.318108	0.070057	0.130599	0.022096
0.319246	0.067515	0.131598	0.022109
0.320385	0.066734	0.132597	0.021845
0.321523	0.066094	0.133596	0.022541
0.322662	0.06585	0.134595	0.022692
0.3238	0.06591	0.135594	0.022806
0.324939	0.064813	0.136593	0.023204
0.326077	0.065489	0.137592	0.023697
0.327216	0.06426	0.138591	0.024829
0.328354	0.063777	0.13959	0.025677
0.329493	0.063097	0.140589	0.024994
0.330631	0.06155	0.141589	0.024231
0.33177	0.057271	0.142588	0.024542
0.332909	0.049993	0.143587	0.024586
0.334047	0.042429	0.144586	0.024899
0.335186	0.038474	0.145585	0.024871
0.336324	0.034231	0.146584	0.024049
0.337463	0.031253	0.147583	0.023496
0.338601	0.030653	0.148582	0.02356
0.33974	0.028977	0.149581	0.024291
0.340878	0.027293	0.15058	0.024574
0.342017	0.026322	0.151579	0.024958
0.343155	0.026628	0.152578	0.024925
0.344294	0.027514	0.153577	0.025553
0.345432	0.026703	0.154576	0.026907
0.346571	0.025096	0.155575	0.027343
0.347709	0.023839	0.156574	0.027371
0.348848	0.022108	0.157573	0.027177
0.349986	0.021799	0.158572	0.02665
0.351125	0.019928	0.159571	0.02693
0.352263	0.020096	0.16057	0.026999
0.353402	0.019581	0.161569	0.026987
0.35454	0.018107	0.162568	0.027973
0.355679	0.016906	0.163567	0.028008
0.356817	0.015235	0.164567	0.027245
0.357956	0.014487	0.165566	0.027826
0.359095	0.014083	0.166565	0.02877
0.360233	0.011681	0.167564	0.029087
0.361372	0.010583	0.168563	0.029501
0.36251	0.009364	0.169562	0.029489
0.363649	0.007091	0.170561	0.030261
0.364787	0.005974	0.17156	0.032065
0.365926	0.006082	0.172559	0.032191
0.367064	0.00514	0.173558	0.031731
0.368203	0.002665	0.174557	0.032113
0.369341	0.00141	0.175556	0.032193
0.37048	0.000329	0.176555	0.032339
0.371618	-0.000508	0.177554	0.032491
0.372757	-0.001101	0.178553	0.032426
0.373895	-0.002408	0.179552	0.03198
0.375034	-0.003739	0.180551	0.031829
0.376172	-0.003584	0.18155	0.032076
0.377311	-0.004796	0.182549	0.033068
0.378449	-0.006138	0.183548	0.033797
0.379588	-0.006795	0.184547	0.03386
0.380726	-0.00708	0.185546	0.034688
0.381865	-0.006887	0.186545	0.035431
0.383003	-0.007772	0.187545	0.034907
0.384142	-0.009268	0.188544	0.034283
0.385281	-0.009615	0.189543	0.034424
0.386419	-0.010586	0.190542	0.034443
0.387558	-0.011699	0.191541	0.034028
0.388696	-0.01275	0.19254	0.034072
0.389835	-0.012773	0.193539	0.034717
0.390973	-0.01365	0.194538	0.035624
0.392112	-0.015075	0.195537	0.036254
0.39325	-0.01423	0.196536	0.037062
0.394389	-0.015049	0.197535	0.03805
0.395527	-0.015223	0.198534	0.038353
0.396666	-0.015621	0.199533	0.038208
0.397804	-0.0161	0.200532	0.039055
0.398943	-0.016562	0.201531	0.039237
0.400081	-0.017419	0.20253	0.038881
0.40122	-0.01851	0.203529	0.038896
0.402358	-0.019469	0.204528	0.03848
0.403497	-0.020061	0.205527	0.038381
0.404635	-0.02148	0.206526	0.038663
0.405774	-0.022674	0.207525	0.038331
0.406912	-0.023012	0.208524	0.038354
0.408051	-0.024121	0.209523	0.038858
0.409189	-0.024659	0.210523	0.038756
0.410328	-0.025119	0.211522	0.038931
0.411467	-0.025807	0.212521	0.039899
0.412605	-0.026978	0.21352	0.04076
0.413744	-0.026779	0.214519	0.041625
0.414882	-0.026996	0.215518	0.042227
0.416021	-0.027859	0.216517	0.043171
0.417159	-0.026042	0.217516	0.044064
0.418298	-0.027555	0.218515	0.044237
0.419436	-0.028414	0.219514	0.044363
0.420575	-0.028943	0.220513	0.044032
0.421713	-0.029329	0.221512	0.043296
0.422852	-0.029783	0.222511	0.044081
0.42399	-0.029213	0.22351	0.045575
0.425129	-0.028819	0.224509	0.04593
0.426267	-0.030119	0.225508	0.04561
0.427406	-0.030904	0.226507	0.045753
0.428544	-0.031498	0.227506	0.046809
0.429683	-0.031018	0.228505	0.047559
0.430821	-0.030666	0.229504	0.048396
0.43196	-0.032332	0.230503	0.049351
0.433098	-0.03176	0.231502	0.050172
0.434237	-0.032248	0.232502	0.051822
0.435376	-0.032254	0.2335	0.053765
0.436514	-0.032043	0.2345	0.055195
0.437653	-0.032241	0.235499	0.05662
0.438791	-0.033605	0.236498	0.057636
0.43993	-0.034222	0.237497	0.057469
0.441068	-0.035561	0.238496	0.057878
0.442207	-0.037545	0.239495	0.059441
0.443345	-0.038778	0.240494	0.061189
0.444484	-0.039819	0.241493	0.062476
0.445622	-0.041505	0.242492	0.063682
0.446761	-0.042659	0.243491	0.065434
0.447899	-0.044178	0.24449	0.066775
0.449038	-0.045676	0.245489	0.068772
0.450176	-0.047832	0.246488	0.071422
0.451315	-0.047793	0.247487	0.073212
0.452453	-0.04803	0.248486	0.074666
0.453592	-0.047835	0.249485	0.07683
0.45473	-0.048615	0.250484	0.078959
0.455869	-0.050005	0.251483	0.080749
0.457007	-0.05045	0.252482	0.083041
0.458146	-0.05261	0.253481	0.0857
0.459285	-0.052444	0.25448	0.088613
0.460423	-0.053159	0.255479	0.091022
0.461562	-0.053991	0.256479	0.093175
0.4627	-0.054634	0.257478	0.095577
0.463839	-0.054938	0.258477	0.09772
0.464977	-0.055949	0.259476	0.099419
0.466116	-0.054514	0.260475	0.101274
0.467254	-0.054624	0.261474	0.103851
0.468393	-0.053574	0.262473	0.107194
0.469531	-0.052843	0.263472	0.109893
0.47067	-0.05244	0.264471	0.111649
0.471808	-0.052706	0.26547	0.11371
0.472947	-0.052284	0.266469	0.116176
0.474085	-0.052672	0.267468	0.11818
0.475224	-0.05076	0.268467	0.119333
0.476362	-0.051087	0.269466	0.121777
0.477501	-0.052001	0.270465	0.12498
0.478639	-0.053341	0.271464	0.126989
0.479778	-0.053808	0.272463	0.128071
0.480916	-0.054122	0.273462	0.130093
0.482055	-0.053323	0.274461	0.132697
0.483194	-0.052391	0.27546	0.134903
0.484332	-0.053667	0.276459	0.137548
0.485471	-0.054915	0.277458	0.138702
0.486609	-0.05587	0.278458	0.13949
0.487748	-0.056051	0.279456	0.140127
0.488886	-0.056944	0.280456	0.140832
0.490025	-0.05761	0.281455	0.141402
0.491163	-0.058197	0.282454	0.14184
0.492302	-0.059524	0.283453	0.142556
0.49344	-0.059181	0.284452	0.144508
0.494579	-0.058765	0.285451	0.145982
0.495717	-0.058578	0.28645	0.145876
0.496856	-0.05873	0.287449	0.146179
0.497994	-0.058632	0.288448	0.147221
0.499133	-0.059368	0.289447	0.147918
0.500271	-0.060364	0.290446	0.147735
0.50141	-0.059857	0.291445	0.148464
0.502548	-0.058899	0.292444	0.149345
0.503687	-0.05825	0.293443	0.150749
0.504825	-0.0564	0.294442	0.151963
0.505964	-0.055208	0.295441	0.151509
0.507102	-0.054823	0.29644	0.150843
0.508241	-0.054284	0.297439	0.151272
0.50938	-0.053561	0.298438	0.151343
0.510518	-0.053901	0.299437	0.151289
0.511657	-0.054337	0.300436	0.151606
0.512795	-0.054036	0.301435	0.151064
0.513934	-0.053195	0.302435	0.15213
0.515072	-0.053073	0.303434	0.15344
0.516211	-0.053782	0.304433	0.154592
0.517349	-0.053951	0.305432	0.155506
0.518488	-0.054536	0.306431	0.156084
0.519626	-0.055576	0.30743	0.155742
0.520765	-0.055948	0.308429	0.154837
0.521903	-0.056535	0.309428	0.153446
0.523042	-0.057349	0.310427	0.152464
0.52418	-0.058441	0.311426	0.152199
0.525319	-0.057929	0.312425	0.152422
0.526457	-0.058494	0.313424	0.152376
0.527596	-0.059263	0.314423	0.151635
0.528734	-0.060572	0.315422	0.150909
0.529873	-0.062731	0.316421	0.148566
0.531011	-0.064065	0.31742	0.147404
0.53215	-0.065285	0.318419	0.146544
0.533288	-0.066123	0.319418	0.14465
0.534427	-0.066053	0.320417	0.143415
0.535565	-0.06515	0.321416	0.142465
0.536704	-0.065197	0.322415	0.141123
0.537843	-0.065817	0.323414	0.140638
0.538981	-0.066996	0.324414	0.140652
0.54012	-0.06849	0.325413	0.139897
0.541258	-0.068055	0.326412	0.138633
0.542397	-0.068042	0.327411	0.136492
0.543535	-0.068719	0.32841	0.134043
0.544674	-0.068558	0.329409	0.131751
0.545812	-0.068648	0.330408	0.130523
0.546951	-0.069216	0.331407	0.129444
0.548089	-0.06851	0.332406	0.128615
0.549228	-0.067519	0.333405	0.128362
0.550366	-0.069402	0.334404	0.128088
0.551505	-0.069835	0.335403	0.1272
0.552643	-0.070974	0.336402	0.126603
0.553782	-0.071195	0.337401	0.125794
0.55492	-0.07107	0.3384	0.124312
0.556059	-0.071196	0.339399	0.12446
0.557197	-0.070849	0.340398	0.124494
0.558336	-0.071316	0.341397	0.125532
0.559474	-0.073064	0.342396	0.12512
0.560613	-0.074231	0.343395	0.123971
0.561751	-0.074098	0.344394	0.123317
0.56289	-0.073474	0.345393	0.122723
0.564029	-0.073606	0.346393	0.12263
0.565167	-0.073753	0.347391	0.122186
0.566306	-0.074277	0.348391	0.121132
0.567444	-0.073824	0.34939	0.118789
0.568583	-0.074134	0.350389	0.116997
0.569721	-0.075033	0.351388	0.117276
0.57086	-0.074749	0.352387	0.1171
0.571998	-0.074542	0.353386	0.116861
0.573137	-0.075747	0.354385	0.11674
0.574275	-0.076827	0.355384	0.116124
0.575414	-0.075281	0.356383	0.11554
0.576552	-0.075568	0.357382	0.114992
0.577691	-0.073933	0.358381	0.114096
0.578829	-0.07357	0.35938	0.113459
0.579968	-0.07511	0.360379	0.113508
0.581106	-0.075872	0.361378	0.112931
0.582245	-0.076423	0.362377	0.111893
0.583383	-0.076524	0.363376	0.111774
0.584522	-0.076548	0.364375	0.111208
0.58566	-0.076509	0.365374	0.110079
0.586799	-0.077127	0.366373	0.10823
0.587937	-0.077603	0.367372	0.106714
0.589076	-0.077068	0.368371	0.105361
0.590214	-0.077112	0.36937	0.104246
0.591353	-0.076647	0.37037	0.103304
0.592492	-0.078304	0.371369	0.10261
0.59363	-0.079336	0.372368	0.10232
0.594769	-0.079757	0.373367	0.101902
0.595907	-0.081226	0.374366	0.102398
0.597046	-0.081925	0.375365	0.10292
0.598184	-0.08188	0.376364	0.102058
0.599323	-0.081945	0.377363	0.101405
0.600461	-0.082623	0.378362	0.10091
0.6016	-0.083581	0.379361	0.100097
0.602738	-0.086287	0.38036	0.098626
0.603877	-0.086982	0.381359	0.097743
0.605015	-0.086208	0.382358	0.09718
0.606154	-0.085995	0.383357	0.096333
0.607292	-0.087371	0.384356	0.095307
0.608431	-0.08751	0.385355	0.094109
0.609569	-0.086689	0.386354	0.09333
0.610708	-0.086364	0.387353	0.092704
0.611846	-0.08598	0.388352	0.09161
0.612985	-0.085393	0.389351	0.090605
0.614123	-0.085728	0.39035	0.089548
0.615262	-0.086355	0.391349	0.089093
0.616401	-0.087722	0.392348	0.089255
0.617539	-0.087152	0.393348	0.089222
0.618678	-0.088121	0.394347	0.088633
0.619816	-0.088447	0.395346	0.089345
0.620955	-0.087634	0.396345	0.089043
0.622093	-0.087242	0.397344	0.087823
0.623232	-0.086734	0.398343	0.086412
0.62437	-0.087091	0.399342	0.085312
0.625509	-0.088221	0.400341	0.083896
0.626647	-0.087625	0.40134	0.08216
0.627786	-0.088522	0.402339	0.081268
0.628924	-0.08861	0.403338	0.080683
0.630063	-0.089594	0.404337	0.080199
0.631201	-0.090028	0.405336	0.080407
0.63234	-0.090164	0.406335	0.080429
0.633478	-0.091447	0.407334	0.079761
0.634617	-0.092308	0.408333	0.079313
0.635755	-0.092558	0.409332	0.07875
0.636894	-0.093076	0.410331	0.077997
0.638032	-0.093769	0.41133	0.077514
0.639171	-0.094864	0.412329	0.076967
0.64031	-0.095008	0.413328	0.075776
0.641448	-0.094605	0.414327	0.074898
0.642587	-0.094558	0.415326	0.074653
0.643725	-0.093803	0.416325	0.074306
0.644864	-0.093488	0.417325	0.07338
0.646002	-0.093685	0.418324	0.073168
0.647141	-0.09409	0.419323	0.072434
[truncated: 45,825 more rows]

## Sheet: Fig. 2c
GephE+27f3 volume(mL)	GephE+27f3 UV280(mAU)	GephE volume(mL)	GephE UV280(mAU)
[truncated: 41,797 more rows]

[truncated: 19 more sheets: Fig. 4d, Fig. 4f, Fig. 1d, Fig. 1f, Fig. 2b, Fig. 2d, Fig. 7b, Fig. 7c, Fig. 7e, Fig. 7f, Fig. 8b , Fig. S2a, Fig. S2b, Fig. S2c,  Fig S4a, Fig. S4b, Fig. S9, Fig. S10a, Fig. S10b]
